# Supplementary material for: CottonMD: a multi-omics database for cotton biological study
Source: Nucleic Acids Res. 2022 Oct 10;51(D1):D1446–56. doi: 10.1093/nar/gkac863 (PMC9825545; doi:10.1093/nar/gkac863)
Supplement: gkac863_Supplemental_Files [file gkac863_supplemental_files.zip]

Archive with 2 entries (2 files):
- CottonMD_Supplementary_Figure_with_titles.pdf
- CottonMD_Supplementary_tables_without_legends.xlsx
