# Supplementary material for: CottonMD: a multi-omics database for cotton biological study
Source: Nucleic Acids Res. 2022 Oct 10;51(D1):D1446–56. doi: 10.1093/nar/gkac863 (PMC9825545; doi:10.1093/nar/gkac863)
Supplement: gkac863_Supplemental_Files [file gkac863_supplemental_files.zip › CottonMD_Supplementary_tables_without_legends.xlsx]

## Sheet: S1
Table S1. Basic information of 25 cotton genome assemblies
Genome ID	Genome group	Germplasm name	Species	Genome size	Predicted gene number
A1_WHU	A1	Mutema	Gossypium herbaceum	1556086907	43952
A2_CRI	A2	SXY1	Gossypium arboreum	1710104083	40960
A2_WHU	A2	SXY1	Gossypium arboreum	1636985834	40134
A2_BGI	A2	SXY1	Gossypium arboreum	1694649772	40134
A2_HAU	A2	SXY1	Gossypium arboreum	1621030562	41778
D1_ISU	D1	D1-35	Gossypium thurberi	496766117	31520
D5_NSF	D5	D5-4	Gossypium raimondii	734884094	41030
D5_HAU	D5	D502	Gossypium raimondii	750205487	40820
D5_JGI	D5	D5	Gossypium raimondii	761406121	77267
D10_NSF	D10	D10-3	Gossypium turneri	755203240	39692
TM1_HAU	AD1	TM-1	Gossypium hirsutum	2281853441	115835
TM1_ZJU	AD1	TM-1	Gossypium hirsutum	2298437019	72761
TM1_CRI	AD1	TM-1	Gossypium hirsutum	2287866413	79703
TM1_WHU	AD1	TM-1	Gossypium hirsutum	2290427971	74350
TM1_UTX	AD1	TM-1	Gossypium hirsutum	2305241538	107216
TM1_NBI	AD1	TM-1	Gossypium hirsutum	2546077166	70478
HEBAU_NDM8	AD1	NDM8	Gossypium hirsutum	2291769868	80123
ZM24 CRI	AD1	ZM24	Gossypium hirsutum	2308215698	99706
3-79_HAU	AD2	3-79	Gossypium barbadense	2266746731	109778
3-79_HGS	AD2	3-79	Gossypium barbadense	2195804943	108363
H7124_ZJU	AD2	Hai7124 (H7124)	Gossypium barbadense	2226679100	75071
P90_HEBAU	AD2	Pima90	Gossypium barbadense	2210138243	79613
AD3_HGS	AD3	7179.01,02,03	Gossypium tomentosum	2193557323	112713
AD4_JGI	AD4	1408120.09, 1408120.10, 1408121.01, 1408121.02, 1408121.03	Gossypium mustelinum	2315094184	106487
AD5_HGS	AD5	AD5-32, no. 1808015.09	Gossypium darwinii	2182957963	97407

## Sheet: S2
Table S2. Summary of phenotypic data.
Trait	Source1
Seed cotton weight (SCW) (g)	(Guo et al., 2021)
Lint weight (LW) (g)	(Guo et al., 2021)
Lint percentage (LP) (%)	(Guo et al., 2021)
Effective boll number (EBN) (bolls)	(Guo et al., 2021)
Plant height (PH) (cm)	(Guo et al., 2021)
First fruit spur height (FFSH) (cm)	(Guo et al., 2021)
Fruit spur branch number (FSBN) (branches)	(Guo et al., 2021)
First fruit branch position (FFBP) (nodes)	(Guo et al., 2021)
Flowering period (FP) (days)	(Guo et al., 2021)
Whole growth period (WGP) (days)	(Guo et al., 2021)
Fiber upper half mean length (FUHML) (mm)	(Nie et al., 2016)
Fiber length (FL) (mm)	(He et al., 2021)
Fiber elongation (FE) (%)	(He et al., 2021;Nie et al., 2016)
Fiber strength (FS) (cn/tex)	(He et al., 2021;Nie et al., 2016)
Micronaire value (MV)	(He et al., 2021;Wang et al., 2017;Nie et al., 2016)
Fiber uniformity (FU) (%)	(Wang et al., 2017;Nie et al., 2016)
Short fiber rate (FR) (%)	(Wang et al., 2017;Nie et al., 2016)
Verticillium Wilt disease index (DI) (%)	(Ma et al., 2021)
Flowering date2 (FD) (days)	(Dai et al., 2020)
Leaf pubescence amount (LPA) (count/cm2)	(Dai et al., 2020)
1Reference:
Guo C , Pan Z , You C , et al. Association mapping and domestication analysis to dissect genetic improvement process of upland cotton yield-related traits in China[J]. Journal of Cotton Research, 2021, 4(2):12.
Nie X , Huang C , You C , et al. Genome-wide SSR-based association mapping for fiber quality in nation-wide upland cotton inbreed cultivars in China[J]. BMC Genomics, 2016, 17(1).
He S, Sun G, Geng X, et al. The genomic basis of geographic differentiation and fiber improvement in cultivated cotton[J]. Nature Genetics, 2021, 53 (6): 916-924.
Wang M, Tu L, Lin M, et al. Asymmetric subgenome selection and cis-regulatory divergence during cotton domestication[J]. Nature Genetics, 2017, 49 (4):579.
Ma Z, Zhang Y, Wu L, et al. High-quality genome assembly and resequencing of modern cotton cultivars provide resources for crop improvement[J]. Nature genetics, 2021, 53(9): 1385-1391.
Dai P , Sun G , Jia Y , et al. Extensive haplotypes are associated with population differentiation and environmental adaptability in Upland cotton ( Gossypium hirsutum )[J]. Theoretical and Applied Genetics, 2020, 133(12):3273-3285.
2Days to flowering.

## Sheet: S3
Table S3. Summary of Expression data of 76 tissue samples
Sample name	Species	Tissue	NCBI BioProject ID	NCBI SRA ID
TM1_4C_1h-1	Gossypium hirsutum	leaves cold-treated for 1h	PRJNA490626	SRR8089823
TM1_4C_3h-1	Gossypium hirsutum	leaves cold-treated for 3h	PRJNA490626	SRR8089826
TM1_4C_3h-2	Gossypium hirsutum	leaves cold-treated for 3h	PRJNA490626	SRR8089827
TM1_4C_6h-2	Gossypium hirsutum	leaves cold-treated for 6h	PRJNA490626	SRR8089830
TM1_4C_6h-3	Gossypium hirsutum	leaves cold-treated for 6h	PRJNA490626	SRR8089831
TM1_4C_12h-1	Gossypium hirsutum	leaves cold-treated for 12h	PRJNA490626	SRR8089832
TM1_anther_2	Gossypium hirsutum	anther	PRJNA490626	SRR8089835
TM1_anther_3	Gossypium hirsutum	anther	PRJNA490626	SRR8089836
H7124_anther_2	Gossypium barbadense	anther	PRJNA490626	SRR8089873
TM1_anther_1	Gossypium hirsutum	anther	PRJNA490626	SRR8089834
H7124_anther_1	Gossypium barbadense	anther	PRJNA490626	SRR8089857
H7124_ck_3h-2	Gossypium barbadense	leaves control 3h	PRJNA490626	SRR8089845
H7124_ck_1h-2	Gossypium barbadense	leaves control 1h	PRJNA490626	SRR8089848
H7124_0h-3	Gossypium barbadense	leaves control 0h	PRJNA490626	SRR8089850
H7124_0h-2	Gossypium barbadense	leaves control 0h	PRJNA490626	SRR8089851
H7124_ck_6h-2	Gossypium barbadense	leaves control 6h	PRJNA490626	SRR8089853
H7124_ck_6h-1	Gossypium barbadense	leaves control 6h	PRJNA490626	SRR8089854
H7124_NaCl_6h-1	Gossypium barbadense	leaves salt-treated for 6h	PRJNA490626	SRR8089856
H7124_NaCl_12h-3	Gossypium barbadense	leaves salt-treated for 12h	PRJNA490626	SRR8089859
H7124_anther_3	Gossypium barbadense	anther	PRJNA490626	SRR8089872
TM1_bract_3	Gossypium hirsutum	bract	PRJNA490626	SRR8089833
H7124_bract_2	Gossypium barbadense	bract	PRJNA490626	SRR8090013
H7124_NaCl_3h-3	Gossypium barbadense	leaves salt-treated for 3h	PRJNA490626	SRR8089871
TM1_bract_2	Gossypium hirsutum	bract	PRJNA490626	SRR8089861
H7124_NaCl_3h-2	Gossypium barbadense	leaves salt-treated for 3h	PRJNA490626	SRR8089875
H7124_37C_1h-1	Gossypium barbadense	leaves heat-treated for 1h	PRJNA490626	SRR8089876
H7124_4C_24h-2	Gossypium barbadense	leaves cold-treated for 24h	PRJNA490626	SRR8089878
H7124_37C_3h-2	Gossypium barbadense	leaves heat-treated for 3h	PRJNA490626	SRR8089880
H7124_37C_1h-3	Gossypium barbadense	leaves heat-treated for 1h	PRJNA490626	SRR8089882
H7124_37C_6h-1	Gossypium barbadense	leaves heat-treated for 6h	PRJNA490626	SRR8089885
H7124_37C_6h-2	Gossypium barbadense	leaves heat-treated for 6h	PRJNA490626	SRR8089886
TM1_bract_1	Gossypium hirsutum	bract	PRJNA490626	SRR8089862
H7124_bract_3	Gossypium barbadense	bract	PRJNA490626	SRR8089905
H7124_PEG_6h-2	Gossypium barbadense	leave under drought stress for 6h	PRJNA490626	SRR8089890
H7124_PEG_12h-1	Gossypium barbadense	leave under drought stress for 12h	PRJNA490626	SRR8089892
H7124_PEG_12h-2	Gossypium barbadense	leave under drought stress for 12h	PRJNA490626	SRR8089893
H7124_bract_1	Gossypium barbadense	bract	PRJNA490626	SRR8089938
H7124_10DPA_Fiber_2	Gossypium barbadense	fiber at 10DPA	PRJNA490626	SRR8089959
H7124_10DPA_Fiber_3	Gossypium barbadense	fiber at 10DPA	PRJNA490626	SRR8089960
H7124_PEG_12h-3	Gossypium barbadense	leave under drought stress for 12h	PRJNA490626	SRR8089900
H7124_10DPA_Fiber_1	Gossypium barbadense	fiber at 10DPA	PRJNA490626	SRR8089964
TM1_10DPA_Fiber_2	Gossypium hirsutum	fiber at 10DPA	PRJNA490626	SRR8090041
TM1_10DPA_Fiber_3	Gossypium hirsutum	fiber at 10DPA	PRJNA490626	SRR8090042
H7124_4C_6h-1	Gossypium barbadense	leaves cold-treated for 6h	PRJNA490626	SRR8089911
H7124_4C_6h-3	Gossypium barbadense	leaves cold-treated for 6h	PRJNA490626	SRR8089913
TM1_37C_3h-2	Gossypium hirsutum	leaves heat-treated for 3h	PRJNA490626	SRR8089915
TM1_37C_1h-2	Gossypium hirsutum	leaves heat-treated for 1h	PRJNA490626	SRR8089918
TM1_4C_24h-3	Gossypium hirsutum	leaves cold-treated for 24h	PRJNA490626	SRR8089920
TM1_4C_12h-2	Gossypium hirsutum	leaves cold-treated for 12h	PRJNA490626	SRR8089924
H7124_37C_12h-3	Gossypium barbadense	leaves heat-treated for 12h	PRJNA490626	SRR8089925
H7124_37C_12h-2	Gossypium barbadense	leaves heat-treated for 12h	PRJNA490626	SRR8089926
H7124_37C_12h-1	Gossypium barbadense	leaves heat-treated for 12h	PRJNA490626	SRR8089927
H7124_PEG_1h-1	Gossypium barbadense	leave under drought stress for 1h	PRJNA490626	SRR8089929
H7124_37C_24h-1	Gossypium barbadense	leaves heat-treated for 24h	PRJNA490626	SRR8089932
H7124_PEG_1h-3	Gossypium barbadense	leave under drought stress for 1h	PRJNA490626	SRR8089934
TM1_10DPA_Fiber_1	Gossypium hirsutum	fiber at 10DPA	PRJNA490626	SRR8090044
TM1_15DPA_Fiber_1	Gossypium hirsutum	fiber at 15DPA	PRJNA490626	SRR8090046
TM1_15DPA_Fiber_3	Gossypium hirsutum	fiber at 15DPA	PRJNA490626	SRR8090050
TM1_15DPA_Fiber_2	Gossypium hirsutum	fiber at 15DPA	PRJNA490626	SRR8090049
H7124_20DPA_Fiber_3	Gossypium barbadense	fiber at 20DPA	PRJNA490626	SRR8090000
H7124_NaCl_12h-2	Gossypium barbadense	leaves salt-treated for 12h	PRJNA490626	SRR8089948
TM1_37C_24h-2	Gossypium hirsutum	leaves heat-treated for 24h	PRJNA490626	SRR8089949
TM1_37C_6h-3	Gossypium hirsutum	leaves heat-treated for 6h	PRJNA490626	SRR8089952
TM1_37C_3h-3	Gossypium hirsutum	leaves heat-treated for 3h	PRJNA490626	SRR8089953
TM1_37C_12h-2	Gossypium hirsutum	leaves heat-treated for 12h	PRJNA490626	SRR8089958
TM1_20DPA_Fiber_2	Gossypium hirsutum	fiber at 20DPA	PRJNA490626	SRR8090007
H7124_20DPA_Fiber_1	Gossypium barbadense	fiber at 20DPA	PRJNA490626	SRR8089994
H7124_20DPA_Fiber_2	Gossypium barbadense	fiber at 20DPA	PRJNA490626	SRR8090001
TM1_20DPA_Fiber_3	Gossypium hirsutum	fiber at 20DPA	PRJNA490626	SRR8090006
TM1_20DPA_Fiber_1	Gossypium hirsutum	fiber at 20DPA	PRJNA490626	SRR8090004
TM1_25DPA_Fiber_1	Gossypium hirsutum	fiber at 25DPA	PRJNA490626	SRR8090010
H7124_25DPA_Fiber_2	Gossypium barbadense	fiber at 25DPA	PRJNA490626	SRR8090036
H7124_25DPA_Fiber_1	Gossypium barbadense	fiber at 25DPA	PRJNA490626	SRR8089992
TM1_filament_3	Gossypium hirsutum	filament	PRJNA490626	SRR8089839
H7124_filament_1	Gossypium barbadense	filament	PRJNA490626	SRR8090051
H7124_filament_2	Gossypium barbadense	filament	PRJNA490626	SRR8090079
TM1_filament_1	Gossypium hirsutum	filament	PRJNA490626	SRR8089837
H7124_PEG_3h-3	Gossypium barbadense	leave under drought stress for 3h	PRJNA490626	SRR8089980
TM1_PEG_6h-3	Gossypium hirsutum	leave under drought stress for 6h	PRJNA490626	SRR8089983
TM1_PEG_1h-1	Gossypium hirsutum	leave under drought stress for 1h	PRJNA490626	SRR8089985
TM1_PEG_3h-1	Gossypium hirsutum	leave under drought stress for 3h	PRJNA490626	SRR8089986
TM1_PEG_3h-3	Gossypium hirsutum	leave under drought stress for 3h	PRJNA490626	SRR8089988
TM1_PEG_6h-2	Gossypium hirsutum	leave under drought stress for 6h	PRJNA490626	SRR8089990
TM1_PEG_6h-1	Gossypium hirsutum	leave under drought stress for 6h	PRJNA490626	SRR8089991
TM1_filament_2	Gossypium hirsutum	filament	PRJNA490626	SRR8089838
H7124_filament_3	Gossypium barbadense	filament	PRJNA490626	SRR8089843
H7124_leaf_2	Gossypium barbadense	leaf	PRJNA490626	SRR8089908
H7124_leaf_3	Gossypium barbadense	leaf	PRJNA490626	SRR8089978
TM1_leaf_1	Gossypium hirsutum	leaf	PRJNA490626	SRR8089855
TM1_leaf_3	Gossypium hirsutum	leaf	PRJNA490626	SRR8089903
H7124_leaf_1	Gossypium barbadense	leaf	PRJNA490626	SRR8089972
TM1_leaf_2	Gossypium hirsutum	leaf	PRJNA490626	SRR8090014
H7124_0DPA_2	Gossypium barbadense	ovule at 0DPA	PRJNA490626	SRR8089904
TM1_NaCl_1h-1	Gossypium hirsutum	leaves salt-treated for 1h	PRJNA490626	SRR8090016
TM1_NaCl_1h-3	Gossypium hirsutum	leaves salt-treated for 1h	PRJNA490626	SRR8090018
TM1_PEG_12h-2	Gossypium hirsutum	leave under drought stress for 12h	PRJNA490626	SRR8090019
TM1_PEG_24h-1	Gossypium hirsutum	leave under drought stress for 24h	PRJNA490626	SRR8090021
TM1_PEG_24h-2	Gossypium hirsutum	leave under drought stress for 24h	PRJNA490626	SRR8090022
H7124_NaCl_24h-1	Gossypium barbadense	leaves salt-treated for 24h	PRJNA490626	SRR8090024
H7124_NaCl_6h-3	Gossypium barbadense	leaves salt-treated for 6h	PRJNA490626	SRR8090028
TM1_ck_1h-2	Gossypium hirsutum	leaves control 1h	PRJNA490626	SRR8090031
TM1_0h-3	Gossypium hirsutum	leaves control 0h	PRJNA490626	SRR8090033
H7124_0DPA_1	Gossypium barbadense	ovule at 0DPA	PRJNA490626	SRR8089906
TM1_ck_3h-1	Gossypium hirsutum	leaves control 3h	PRJNA490626	SRR8090040
TM1_0DPA_1	Gossypium hirsutum	ovule at 0DPA	PRJNA490626	SRR8090087
H7124_0DPA_3	Gossypium barbadense	ovule at 0DPA	PRJNA490626	SRR8090012
TM1_0DPA_3	Gossypium hirsutum	ovule at 0DPA	PRJNA490626	SRR8090085
TM1_0DPA_2	Gossypium hirsutum	ovule at 0DPA	PRJNA490626	SRR8090086
H7124_10DPA_Ovule_2	Gossypium barbadense	ovule at 10DPA	PRJNA490626	SRR8089996
TM1_10DPA_Ovule_1	Gossypium hirsutum	ovule at 10DPA	PRJNA490626	SRR8090047
TM1_10DPA_Ovule_2	Gossypium hirsutum	ovule at 10DPA	PRJNA490626	SRR8090048
H7124_4C_12h-3	Gossypium barbadense	leaves cold-treated for 12h	PRJNA490626	SRR8090052
TM1_NaCl_6h-3	Gossypium hirsutum	leaves salt-treated for 6h	PRJNA490626	SRR8090053
TM1_NaCl_6h-2	Gossypium hirsutum	leaves salt-treated for 6h	PRJNA490626	SRR8090054
TM1_NaCl_3h-3	Gossypium hirsutum	leaves salt-treated for 3h	PRJNA490626	SRR8090056
TM1_NaCl_24h-1	Gossypium hirsutum	leaves salt-treated for 24h	PRJNA490626	SRR8090058
H7124_NaCl_3h-1	Gossypium barbadense	leaves salt-treated for 3h	PRJNA490626	SRR8090061
H7124_0h-1	Gossypium barbadense	leaves control 0h	PRJNA490626	SRR8090063
H7124_PEG_24h-4	Gossypium barbadense	leave under drought stress for 24h	PRJNA490626	SRR8090065
H7124_PEG_24h-3	Gossypium barbadense	leave under drought stress for 24h	PRJNA490626	SRR8090066
H7124_NaCl_1h-2	Gossypium barbadense	leaves salt-treated for 1h	PRJNA490626	SRR8090067
H7124_NaCl_1h-1	Gossypium barbadense	leaves salt-treated for 1h	PRJNA490626	SRR8090068
TM1_ck_6h-3	Gossypium hirsutum	leaves control 6h	PRJNA490626	SRR8090070
TM1_ck_3h-3	Gossypium hirsutum	leaves control 3h	PRJNA490626	SRR8090073
TM1_ck_3h-2	Gossypium hirsutum	leaves control 3h	PRJNA490626	SRR8090074
TM1_ck_24h-3	Gossypium hirsutum	leaves control 24h	PRJNA490626	SRR8090077
H7124_10DPA_Ovule_3	Gossypium barbadense	ovule at 10DPA	PRJNA490626	SRR8089995
H7124_10DPA_Ovule_1	Gossypium barbadense	ovule at 10DPA	PRJNA490626	SRR8089997
TM1_10DPA_Ovule_3	Gossypium hirsutum	ovule at 10DPA	PRJNA490626	SRR8090045
TM1_15DPA_Ovule_1	Gossypium hirsutum	ovule at 15DPA	PRJNA490626	SRR8090003
TM1_15DPA_Ovule_2	Gossypium hirsutum	ovule at 15DPA	PRJNA490626	SRR8090002
H7124_4C_1h-3	Gossypium barbadense	leaves cold-treated for 1h	PRJNA490626	SRR8090091
H7124_ck_12h-2	Gossypium barbadense	leaves control 12h	PRJNA490626	SRR8090094
H7124_ck_24h-1	Gossypium barbadense	leaves control 24h	PRJNA490626	SRR8090096
H7124_ck_24h-3	Gossypium barbadense	leaves control 24h	PRJNA490626	SRR8090098
TM1_4C_1h-2	Gossypium hirsutum	leaves cold-treated for 1h	PRJNA490626	SRR8089824
TM1_4C_3h-3	Gossypium hirsutum	leaves cold-treated for 3h	PRJNA490626	SRR8089828
TM1_4C_6h-1	Gossypium hirsutum	leaves cold-treated for 6h	PRJNA490626	SRR8089829
TM1_15DPA_Ovule_3	Gossypium hirsutum	ovule at 15DPA	PRJNA490626	SRR8090005
H7124_1DPA_2	Gossypium barbadense	ovule at 1DPA	PRJNA490626	SRR8089887
H7124_1DPA_1	Gossypium barbadense	ovule at 1DPA	PRJNA490626	SRR8089888
H7124_1DPA_3	Gossypium barbadense	ovule at 1DPA	PRJNA490626	SRR8089965
TM1_1DPA_3	Gossypium hirsutum	ovule at 1DPA	PRJNA490626	SRR8090082
H7124_ck_3h-3	Gossypium barbadense	leaves control 3h	PRJNA490626	SRR8089844
H7124_ck_3h-1	Gossypium barbadense	leaves control 3h	PRJNA490626	SRR8089846
H7124_ck_1h-3	Gossypium barbadense	leaves control 1h	PRJNA490626	SRR8089847
H7124_ck_1h-1	Gossypium barbadense	leaves control 1h	PRJNA490626	SRR8089849
H7124_NaCl_6h-2	Gossypium barbadense	leaves salt-treated for 6h	PRJNA490626	SRR8089852
TM1_1DPA_1	Gossypium hirsutum	ovule at 1DPA	PRJNA490626	SRR8090084
TM1_1DPA_2	Gossypium hirsutum	ovule at 1DPA	PRJNA490626	SRR8090083
H7124_4C_12h-2	Gossypium barbadense	leaves cold-treated for 12h	PRJNA490626	SRR8089858
H7124_4C_12h-1	Gossypium barbadense	leaves cold-treated for 12h	PRJNA490626	SRR8089860
H7124_-1DPA_2	Gossypium barbadense	ovule at -1DPA	PRJNA490626	SRR8089907
H7124_-1DPA_1	Gossypium barbadense	ovule at -1DPA	PRJNA490626	SRR8089933
H7124_20DPA_Ovule_3	Gossypium barbadense	ovule at 20DPA	PRJNA490626	SRR8089993
H7124_20DPA_Ovule_2	Gossypium barbadense	ovule at 20DPA	PRJNA490626	SRR8089998
TM1_20DPA_Ovule_1	Gossypium hirsutum	ovule at 20DPA	PRJNA490626	SRR8090009
H7124_20DPA_Ovule_1	Gossypium barbadense	ovule at 20DPA	PRJNA490626	SRR8089999
TM1_20DPA_Ovule_2	Gossypium hirsutum	ovule at 20DPA	PRJNA490626	SRR8090008
H7124_37C_1h-2	Gossypium barbadense	leaves heat-treated for 1h	PRJNA490626	SRR8089877
H7124_4C_24h-3	Gossypium barbadense	leaves cold-treated for 24h	PRJNA490626	SRR8089879
H7124_37C_3h-3	Gossypium barbadense	leaves heat-treated for 3h	PRJNA490626	SRR8089881
H7124_37C_3h-1	Gossypium barbadense	leaves heat-treated for 3h	PRJNA490626	SRR8089883
TM1_20DPA_Ovule_3	Gossypium hirsutum	ovule at 20DPA	PRJNA490626	SRR8090011
TM1_25DPA_Ovule_1	Gossypium hirsutum	ovule at 25DPA	PRJNA490626	SRR8089973
H7124_PEG_6h-3	Gossypium barbadense	leave under drought stress for 6h	PRJNA490626	SRR8089891
H7124_PEG_3h-1	Gossypium barbadense	leave under drought stress for 3h	PRJNA490626	SRR8089894
H7124_25DPA_Ovule_2	Gossypium barbadense	ovule at 25DPA	PRJNA490626	SRR8090034
H7124_25DPA_Ovule_1	Gossypium barbadense	ovule at 25DPA	PRJNA490626	SRR8090037
H7124_PEG_24h-2	Gossypium barbadense	leave under drought stress for 24h	PRJNA490626	SRR8089901
H7124_3DPA_1	Gossypium barbadense	ovule at 3DPA	PRJNA490626	SRR8089966
H7124_3DPA_3	Gossypium barbadense	ovule at 3DPA	PRJNA490626	SRR8089968
TM1_3DPA_2	Gossypium hirsutum	ovule at 3DPA	PRJNA490626	SRR8090080
TM1_3DPA_1	Gossypium hirsutum	ovule at 3DPA	PRJNA490626	SRR8090081
H7124_4C_3h-2	Gossypium barbadense	leaves cold-treated for 3h	PRJNA490626	SRR8089909
H7124_4C_3h-1	Gossypium barbadense	leaves cold-treated for 3h	PRJNA490626	SRR8089910
H7124_4C_3h-3	Gossypium barbadense	leaves cold-treated for 3h	PRJNA490626	SRR8089912
H7124_4C_6h-2	Gossypium barbadense	leaves cold-treated for 6h	PRJNA490626	SRR8089914
TM1_37C_3h-1	Gossypium hirsutum	leaves heat-treated for 3h	PRJNA490626	SRR8089916
TM1_37C_1h-3	Gossypium hirsutum	leaves heat-treated for 1h	PRJNA490626	SRR8089917
TM1_37C_1h-1	Gossypium hirsutum	leaves heat-treated for 1h	PRJNA490626	SRR8089919
TM1_4C_24h-2	Gossypium hirsutum	leaves cold-treated for 24h	PRJNA490626	SRR8089921
TM1_4C_24h-1	Gossypium hirsutum	leaves cold-treated for 24h	PRJNA490626	SRR8089922
TM1_4C_12h-3	Gossypium hirsutum	leaves cold-treated for 12h	PRJNA490626	SRR8089923
H7124_37C_6h-3	Gossypium barbadense	leaves heat-treated for 6h	PRJNA490626	SRR8089928
H7124_37C_24h-3	Gossypium barbadense	leaves heat-treated for 24h	PRJNA490626	SRR8089930
H7124_37C_24h-2	Gossypium barbadense	leaves heat-treated for 24h	PRJNA490626	SRR8089931
H7124_PEG_1h-2	Gossypium barbadense	leave under drought stress for 1h	PRJNA490626	SRR8089935
H7124_3DPA_2	Gossypium barbadense	ovule at 3DPA	PRJNA490626	SRR8089967
TM1_-3DPA_1	Gossypium hirsutum	ovule at -3DPA	PRJNA490626	SRR8089841
H7124_-3DPA_2	Gossypium barbadense	ovule at -3DPA	PRJNA490626	SRR8089936
H7124_-3DPA_1	Gossypium barbadense	ovule at -3DPA	PRJNA490626	SRR8089899
TM1_-3DPA_2	Gossypium hirsutum	ovule at -3DPA	PRJNA490626	SRR8089842
H7124_5DPA_1	Gossypium barbadense	ovule at 5DPA	PRJNA490626	SRR8089961
TM1_37C_24h-3	Gossypium hirsutum	leaves heat-treated for 24h	PRJNA490626	SRR8089950
TM1_37C_6h-2	Gossypium hirsutum	leaves heat-treated for 6h	PRJNA490626	SRR8089951
TM1_37C_6h-1	Gossypium hirsutum	leaves heat-treated for 6h	PRJNA490626	SRR8089954
TM1_37C_12h-3	Gossypium hirsutum	leaves heat-treated for 12h	PRJNA490626	SRR8089955
TM1_37C_24h-1	Gossypium hirsutum	leaves heat-treated for 24h	PRJNA490626	SRR8089956
TM1_37C_12h-1	Gossypium hirsutum	leaves heat-treated for 12h	PRJNA490626	SRR8089957
H7124_5DPA_2	Gossypium barbadense	ovule at 5DPA	PRJNA490626	SRR8089962
TM1_5DPA_3	Gossypium hirsutum	ovule at 5DPA	PRJNA490626	SRR8090043
H7124_5DPA_3	Gossypium barbadense	ovule at 5DPA	PRJNA490626	SRR8089963
TM1_5DPA_2	Gossypium hirsutum	ovule at 5DPA	PRJNA490626	SRR8090088
TM1_5DPA_1	Gossypium hirsutum	ovule at 5DPA	PRJNA490626	SRR8090089
H7124_pental_3	Gossypium barbadense	pental	PRJNA490626	SRR8089941
H7124_pental_1	Gossypium barbadense	pental	PRJNA490626	SRR8089943
H7124_PEG_3h-2	Gossypium barbadense	leave under drought stress for 3h	PRJNA490626	SRR8089979
TM1_PEG_12h-1	Gossypium hirsutum	leave under drought stress for 12h	PRJNA490626	SRR8089982
TM1_PEG_1h-2	Gossypium hirsutum	leave under drought stress for 1h	PRJNA490626	SRR8089984
TM1_PEG_1h-3	Gossypium hirsutum	leave under drought stress for 1h	PRJNA490626	SRR8089987
TM1_PEG_3h-2	Gossypium hirsutum	leave under drought stress for 3h	PRJNA490626	SRR8089989
TM1_pental_3	Gossypium hirsutum	pental	PRJNA490626	SRR8089867
TM1_pental_2	Gossypium hirsutum	pental	PRJNA490626	SRR8089868
TM1_pental_1	Gossypium hirsutum	pental	PRJNA490626	SRR8089902
H7124_pental_2	Gossypium barbadense	pental	PRJNA490626	SRR8089942
TM1_pistil_2	Gossypium hirsutum	pistil	PRJNA490626	SRR8089840
H7124_pistil_1	Gossypium barbadense	pistil	PRJNA490626	SRR8089884
H7124_pistil_2	Gossypium barbadense	pistil	PRJNA490626	SRR8089889
H7124_pistil_3	Gossypium barbadense	pistil	PRJNA490626	SRR8089937
TM1_root_2	Gossypium hirsutum	root	PRJNA490626	SRR8089896
TM1_root_1	Gossypium hirsutum	root	PRJNA490626	SRR8089897
H7124_root_2	Gossypium barbadense	root	PRJNA490626	SRR8089898
H7124_root_3	Gossypium barbadense	root	PRJNA490626	SRR8089976
TM1_root_3	Gossypium hirsutum	root	PRJNA490626	SRR8089895
TM1_PEG_24h-3	Gossypium hirsutum	leave under drought stress for 24h	PRJNA490626	SRR8090015
TM1_NaCl_1h-2	Gossypium hirsutum	leaves salt-treated for 1h	PRJNA490626	SRR8090017
TM1_PEG_12h-3	Gossypium hirsutum	leave under drought stress for 12h	PRJNA490626	SRR8090020
H7124_NaCl_24h-3	Gossypium barbadense	leaves salt-treated for 24h	PRJNA490626	SRR8090023
H7124_NaCl_24h-2	Gossypium barbadense	leaves salt-treated for 24h	PRJNA490626	SRR8090025
TM1_NaCl_3h-1	Gossypium hirsutum	leaves salt-treated for 3h	PRJNA490626	SRR8090026
TM1_NaCl_3h-2	Gossypium hirsutum	leaves salt-treated for 3h	PRJNA490626	SRR8090027
H7124_NaCl_12h-1	Gossypium barbadense	leaves salt-treated for 12h	PRJNA490626	SRR8090029
TM1_ck_1h-1	Gossypium hirsutum	leaves control 1h	PRJNA490626	SRR8090030
TM1_0h-2	Gossypium hirsutum	leaves control 0h	PRJNA490626	SRR8090032
H7124_root_1	Gossypium barbadense	root	PRJNA490626	SRR8089974
TM1_0h-1	Gossypium hirsutum	leaves control 0h	PRJNA490626	SRR8090035
TM1_sepal_3	Gossypium hirsutum	sepal	PRJNA490626	SRR8089865
TM1_ck_1h-3	Gossypium hirsutum	leaves control 1h	PRJNA490626	SRR8090039
TM1_sepal_2	Gossypium hirsutum	sepal	PRJNA490626	SRR8089866
H7124_sepal_3	Gossypium barbadense	sepal	PRJNA490626	SRR8089939
H7124_sepal_2	Gossypium barbadense	sepal	PRJNA490626	SRR8089944
H7124_sepal_1	Gossypium barbadense	sepal	PRJNA490626	SRR8089945
TM1_NaCl_6h-1	Gossypium hirsutum	leaves salt-treated for 6h	PRJNA490626	SRR8090055
TM1_NaCl_24h-2	Gossypium hirsutum	leaves salt-treated for 24h	PRJNA490626	SRR8090057
TM1_NaCl_12h-3	Gossypium hirsutum	leaves salt-treated for 12h	PRJNA490626	SRR8090059
TM1_NaCl_12h-1	Gossypium hirsutum	leaves salt-treated for 12h	PRJNA490626	SRR8090060
H7124_NaCl_1h-3	Gossypium barbadense	leaves salt-treated for 1h	PRJNA490626	SRR8090062
TM1_ck_12h-1	Gossypium hirsutum	leaves control 12h	PRJNA490626	SRR8090069
TM1_ck_12h-3	Gossypium hirsutum	leaves control 12h	PRJNA490626	SRR8090071
TM1_ck_12h-2	Gossypium hirsutum	leaves control 12h	PRJNA490626	SRR8090072
TM1_ck_6h-1	Gossypium hirsutum	leaves control 6h	PRJNA490626	SRR8090076
TM1_ck_24h-1	Gossypium hirsutum	leaves control 24h	PRJNA490626	SRR8090078
TM1_sepal_1	Gossypium hirsutum	sepal	PRJNA490626	SRR8089863
H7124_stem_2	Gossypium barbadense	stem	PRJNA490626	SRR8089970
TM1_stem_3	Gossypium hirsutum	stem	PRJNA490626	SRR8089969
H7124_stem_3	Gossypium barbadense	stem	PRJNA490626	SRR8089971
TM1_stem_2	Gossypium hirsutum	stem	PRJNA490626	SRR8089975
TM1_stem_1	Gossypium hirsutum	stem	PRJNA490626	SRR8089977
H7124_4C_1h-2	Gossypium barbadense	leaves cold-treated for 1h	PRJNA490626	SRR8090090
H7124_ck_6h-3	Gossypium barbadense	leaves control 6h	PRJNA490626	SRR8090092
H7124_ck_12h-3	Gossypium barbadense	leaves control 12h	PRJNA490626	SRR8090095
H7124_ck_24h-2	Gossypium barbadense	leaves control 24h	PRJNA490626	SRR8090097
TM1_ck_6h-2	Gossypium hirsutum	leaves control 6h	PRJNA490626	SRR8090075
H7124_stem_1	Gossypium barbadense	stem	PRJNA490626	SRR8089874
TM1_torus_3	Gossypium hirsutum	torus	PRJNA490626	SRR8089864
H7124_4C_1h-1	Gossypium barbadense	leaves cold-treated for 1h	PRJNA490626	SRR8090099
TM1_NaCl_24h-3	Gossypium hirsutum	leaves salt-treated for 24h	PRJNA490626	SRR8090064
TM1_torus_2	Gossypium hirsutum	torus	PRJNA490626	SRR8089869
H7124_ck_12h-1	Gossypium barbadense	leaves control 12h	PRJNA490626	SRR8090093
TM1_torus_1	Gossypium hirsutum	torus	PRJNA490626	SRR8089870
TM1_4C_1h-3	Gossypium hirsutum	leaves cold-treated for 1h	PRJNA490626	SRR8089825
H7124_torus_3	Gossypium barbadense	torus	PRJNA490626	SRR8089946
H7124_torus_2	Gossypium barbadense	torus	PRJNA490626	SRR8089947
H7124_4C_24h-1	Gossypium barbadense	leaves cold-treated for 24h	PRJNA490626	SRR8090038
H7124_PEG_6h-1	Gossypium barbadense	leave under drought stress for 6h	PRJNA490626	SRR8089981
H7124_torus_1	Gossypium barbadense	torus	PRJNA490626	SRR8089940
TM-1_0h_seed	Gossypium hirsutum	seed at 0h	PRJNA248163	SRR1695160
TM-1_5h_seed	Gossypium hirsutum	seed at 5h	PRJNA248163	SRR1695161
TM-1_10h_seed	Gossypium hirsutum	seed at 10h	PRJNA248163	SRR1695162
TM-1_24h_cotyledon	Gossypium hirsutum	cotyledon at 24h	PRJNA248163	SRR1695163
TM-1_48h_cotyledon	Gossypium hirsutum	cotyledon at 48h	PRJNA248163	SRR1695164
TM-1_72h_cotyledon	Gossypium hirsutum	cotyledon at 72h	PRJNA248163	SRR1695165
TM-1_96h_cotyledon	Gossypium hirsutum	cotyledon at 96h	PRJNA248163	SRR1695166
TM-1_120h_cotyledon	Gossypium hirsutum	cotyledon at 120h	PRJNA248163	SRR1695167
TM-1_24h_root	Gossypium hirsutum	root at 24h	PRJNA248163	SRR1695168
TM-1_48h_root	Gossypium hirsutum	root at 48h	PRJNA248163	SRR1695169
TM-1_72h_root	Gossypium hirsutum	root at 72h	PRJNA248163	SRR1695170
TM-1_96h_root	Gossypium hirsutum	root at 96h	PRJNA248163	SRR1695171
TM-1_120h_root	Gossypium hirsutum	root at 120h	PRJNA248163	SRR1695172
TM-1_root	Gossypium hirsutum	root	PRJNA248163	SRR1695173
TM-1_stem	Gossypium hirsutum	stem	PRJNA248163	SRR1695174
TM-1_leaf	Gossypium hirsutum	leaf	PRJNA248163	SRR1695175
TM-1_torus	Gossypium hirsutum	torus	PRJNA248163	SRR1695176
TM-1_petal	Gossypium hirsutum	petal	PRJNA248163	SRR1695177
TM-1_stamen	Gossypium hirsutum	stamen	PRJNA248163	SRR1695178
TM-1_pistil	Gossypium hirsutum	pistil	PRJNA248163	SRR1695179
TM-1_calycle	Gossypium hirsutum	calycle	PRJNA248163	SRR1695180
TM-1_-3dpa_ovule	Gossypium hirsutum	ovule at -3dpa	PRJNA248163	SRR1695181
TM-1_-1dpa_ovule	Gossypium hirsutum	ovule at -1dpa	PRJNA248163	SRR1695182
TM-1_0dpa_ovule	Gossypium hirsutum	ovule at 0dpa	PRJNA248163	SRR1695183
TM-1_1dpa_ovule	Gossypium hirsutum	ovule at 1dpa	PRJNA248163	SRR1695184
TM-1_3dpa_ovule	Gossypium hirsutum	ovule at 3dpa	PRJNA248163	SRR1695185
TM-1_5dpa_ovule	Gossypium hirsutum	ovule at 5dpa	PRJNA248163	SRR1695186
TM-1_10dpa_ovule	Gossypium hirsutum	ovule at 10dpa	PRJNA248163	SRR1695187
TM-1_20dpa_ovule	Gossypium hirsutum	ovule at 20dpa	PRJNA248163	SRR1695188
TM-1_25dpa_ovule	Gossypium hirsutum	ovule at 25dpa	PRJNA248163	SRR1695189
TM-1_35dpa_ovule	Gossypium hirsutum	ovule at 35dpa	PRJNA248163	SRR1695190
TM-1_5dpa_fiber	Gossypium hirsutum	fiber at 5dpa	PRJNA248163	SRR1695191
TM-1_10dpa_fiber	Gossypium hirsutum	fiber at 10dpa	PRJNA248163	SRR1695192
TM-1_20dpa_fiber	Gossypium hirsutum	fiber at 20dpa	PRJNA248163	SRR1695193
TM-1_25dpa_fiber	Gossypium hirsutum	fiber at 25dpa	PRJNA248163	SRR1695194
TM-1_1_h_treated_with_cold	Gossypium hirsutum	leaves cold-treated for 1h	PRJNA248163	SRR1768504
TM-1_3_h_treated_with_cold	Gossypium hirsutum	leaves cold-treated for 3h	PRJNA248163	SRR1768505
TM-1_6_h_treated_with_cold	Gossypium hirsutum	leaves cold-treated for 6h	PRJNA248163	SRR1768506
TM-1_12_h_treated_with_cold	Gossypium hirsutum	leaves cold-treated for 12h	PRJNA248163	SRR1768507
TM-1_1_h_treated_with_hot	Gossypium hirsutum	leaves hot-treated for 1h	PRJNA248163	SRR1768508
TM-1_3_h_treated_with_hot	Gossypium hirsutum	leaves hot-treated for 3h	PRJNA248163	SRR1768509
TM-1_6_h_treated_with_hot	Gossypium hirsutum	leaves hot-treated for 6h	PRJNA248163	SRR1768510
TM-1_12_h_treated_with_hot	Gossypium hirsutum	leaves hot-treated for 12h	PRJNA248163	SRR1768511
TM-1_1_h_treated_with_salt	Gossypium hirsutum	leaves salt-treated for 1h	PRJNA248163	SRR1768512
TM-1_3_h_treated_with_salt	Gossypium hirsutum	leaves salt-treated for 3h	PRJNA248163	SRR1768513
TM-1_6_h_treated_with_salt	Gossypium hirsutum	leaves salt-treated for 6h	PRJNA248163	SRR1768514
TM-1_12_h_treated_with_salt	Gossypium hirsutum	leaves salt-treated for 12h	PRJNA248163	SRR1768515
TM-1_1_h_treated_with_PEG	Gossypium hirsutum	leaves PEG-treated for 1h	PRJNA248163	SRR1768516
TM-1_3_h_treated_with_PEG	Gossypium hirsutum	leaves PEG-treated for 3h	PRJNA248163	SRR1768517
TM-1_6_h_treated_with_PEG	Gossypium hirsutum	leaves PEG-treated for 6h	PRJNA248163	SRR1768518
TM-1_12_h_treated_with_PEG	Gossypium hirsutum	leaves PEG-treated for 12h	PRJNA248163	SRR1768519
TM-1_0_h_CK	Gossypium hirsutum	leaves control 0h	PRJNA248163	SRR1768520
TM-1_1_h_CK	Gossypium hirsutum	leaves control 1h	PRJNA248163	SRR1768521
TM-1_3_h_CK	Gossypium hirsutum	leaves control 3h	PRJNA248163	SRR1768522
TM-1_6_h_CK	Gossypium hirsutum	leaves control 6h	PRJNA248163	SRR1768523
TM-1_12_h_CK	Gossypium hirsutum	leaves control 12h	PRJNA248163	SRR1768524

## Sheet: S4
Table S4. Summary of epigenetic data.
Germplasm name	Experiment	Assay type	Species	Tissue	NCBI BioProject ID	NCBI SRA ID	Sample name in CottonMD
TM-1	Control	ChIP-Seq	Gossypium hirsutum	leaf	PRJNA336461	SRR4996228	-
TM-1	H3K4me1	ChIP-Seq	Gossypium hirsutum	leaf	PRJNA336461	SRR4996230	Gh_H3K4me1_rep1
TM-1	H3K4me1	ChIP-Seq	Gossypium hirsutum	leaf	PRJNA336461	SRR4996232	Gh_H3K4me1_rep2
TM-1	H3K4me3	ChIP-Seq	Gossypium hirsutum	leaf	PRJNA336461	SRR4996233	Gh_H3K4me3_rep1
TM-1	H3K9me2	ChIP-Seq	Gossypium hirsutum	leaf	PRJNA336461	SRR4996234	Gh_H3K9me2_rep1
TM-1	H3K4me3	ChIP-Seq	Gossypium hirsutum	leaf	PRJNA336461	SRR4996235	Gh_H3K4me3_rep2
TM-1	H3K27me3	ChIP-Seq	Gossypium hirsutum	leaf	PRJNA336461	SRR4996263	Gh_H3K27me3_rep1
TM-1	H3K27me3	ChIP-Seq	Gossypium hirsutum	leaf	PRJNA336461	SRR4996264	Gh_H3K27me3_rep2
TM-1	DNase I	DNase-Seq	Gossypium hirsutum	leaf	PRJNA336461	SRR4996276	Gh_Leaf_DNaseI_rep1
TM-1	DNase I	DNase-Seq	Gossypium hirsutum	leaf	PRJNA336461	SRR4996279	Gh_Leaf_DNaseI_rep2
TM-1	DNase I	DNase-Seq	Gossypium hirsutum	fiber at 10DPA	PRJNA336461	SRR4996281	Gh_Fiber_10DPA_DNaseI_rep1
TM-1	DNase I	DNase-Seq	Gossypium hirsutum	fiber at 10DPA	PRJNA336461	SRR4996282	Gh_Fiber_10DPA_DNaseI_rep2
3-79	H3K27me3	ChIP-Seq	Gossypium barbadense	leaf	PRJNA396502	SRR5885461	Gb_37-9_Leaf_H3K27me3_rep1
3-79	H3K27me3	ChIP-Seq	Gossypium barbadense	leaf	PRJNA396502	SRR5885462	Gb_37-9_Leaf_H3K27me3_rep2
3-79	H3K4me3	ChIP-Seq	Gossypium barbadense	leaf	PRJNA396502	SRR5885463	Gb_37-9_Leaf_H3K4me3_rep1
3-79	H3K4me3	ChIP-Seq	Gossypium barbadense	leaf	PRJNA396502	SRR5885464	Gb_37-9_Leaf_H3K4me3_rep2
Shixiya1	H3K4me3	ChIP-Seq	Gossypium arboreum	leaf	PRJNA396502	SRR5885468	Ga_H3K4me3_rep1
Shixiya1	H3K4me3	ChIP-Seq	Gossypium arboreum	leaf	PRJNA396502	SRR5885469	Ga_H3K4me3_rep2
Shixiya1	H3K9me2	ChIP-Seq	Gossypium arboreum	leaf	PRJNA396502	SRR5885470	Ga_H3K9me2_rep1
Shixiya1	H3K27me3	ChIP-Seq	Gossypium arboreum	leaf	PRJNA396502	SRR5885471	Ga_H3K27me3_rep1
Shixiya1	H3K27me3	ChIP-Seq	Gossypium arboreum	leaf	PRJNA396502	SRR5885472	Ga_H3K27me3_rep2
Shixiya1	H3K9me2	ChIP-Seq	Gossypium barbadense	leaf	PRJNA396502	SRR5885473	Ga_H3K9me2_rep2
Gr	H3K27me3	ChIP-Seq	Gossypium raimondii	leaf	PRJNA396502	SRR5885474	Gr_H3K27me3_rep1
Gr	H3K27me3	ChIP-Seq	Gossypium raimondii	leaf	PRJNA396502	SRR5885475	Gr_H3K27me3_rep2
Gr	H3K4me3	ChIP-Seq	Gossypium raimondii	leaf	PRJNA396502	SRR5885476	Gr_H3K4me3_rep1
Gr	H3K4me3	ChIP-Seq	Gossypium raimondii	leaf	PRJNA396502	SRR5885477	Gr_H3K4me3_rep2
Gr	H3K4me3	ChIP-Seq	Gossypium raimondii	leaf	PRJNA396502	SRR5885478	Gr_H3K4me3_rep3
Gr	H3K9me2	ChIP-Seq	Gossypium raimondii	leaf	PRJNA396502	SRR5885479	Gr_H3K9me2
3-79	DNase I	DNase-Seq	Gossypium barbadense	leaf	PRJNA396502	SRR5886140	Gb_DNaseI_rep1
3-79	DNase I	DNase-Seq	Gossypium barbadense	leaf	PRJNA396502	SRR5886141	Gb_DNaseI_rep2
Shixiya1	DNase I	DNase-Seq	Gossypium arboreum	leaf	PRJNA396502	SRR5886142	Ga_DNaseI_rep1
Shixiya1	DNase I	DNase-Seq	Gossypium arboreum	leaf	PRJNA396502	SRR5886143	Ga_DNaseI_rep2
Gr	DNase I	DNase-Seq	Gossypium raimondii	leaf	PRJNA396502	SRR5886144	Gr_DNaseI_rep1
Gr	DNase I	DNase-Seq	Gossypium raimondii	leaf	PRJNA396502	SRR5886145	Gr_DNaseI_rep2
Hai7124	CENH3	ChIP-Seq	Gossypium barbadense	leaf	PRJNA488416	SRR7765257	Gb_CENH3
Hai7124	Control	ChIP-Seq	Gossypium barbadense	leaf	PRJNA488416	SRR7765258	-
TM-1	CENH3	ChIP-Seq	Gossypium hirsutum	leaf	PRJNA488416	SRR7765259	Gh_CENH3
TM-1	Control	ChIP-Seq	Gossypium hirsutum	leaf	PRJNA488416	SRR7765260	-
TM-1	PolII	ChIP-Seq	Gossypium hirsutum	leaf	PRJNA373801	SRR7539259	Gh_TM1_PolII
Shixiya1	PolII	ChIP-Seq	Gossypium arboreum	leaf	PRJNA373801	SRR7539254	Ga_TM1_PolII
F1	PolII	ChIP-Seq	Gossypium	leaf	PRJNA373801	SRR7539256	Hybrid_Shixiya1_TM1_Leaf_PolII
TM-1	H3K4me3	ChIP-Seq	Gossypium hirsutum	root tip	PRJNA325726	SRR3669094	Gh_TM-1_roottip_H3K4me3_rep1
TM-1	Control	ChIP-Seq	Gossypium hirsutum	root tip	PRJNA325726	SRR3669095	-
TM-1	H3K4me3	ChIP-Seq	Gossypium hirsutum	root tip	PRJNA325726	SRR3669096	Gh_TM-1_roottip_H3K4me3_rep2
TM-1	Control	ChIP-Seq	Gossypium hirsutum	root tip	PRJNA325726	SRR3669097	-
TM-1	H3K9ac	ChIP-Seq	Gossypium hirsutum	3cm segment of new leaf from juvenile plant	PRJNA601962	SRR10908277	Gh_H3K9ac
TM-1	CH3	ChIP-Seq	Gossypium hirsutum	3cm segment of new leaf from juvenile plant	PRJNA601962	SRR10908278	Gh_CH3
TM-1	IG	ChIP-Seq	Gossypium hirsutum	3cm segment of new leaf from juvenile plant	PRJNA601962	SRR10908279	-
ZM24	-	Hi-C	Gossypium hirsutum	seedling	PRJNA503326	SRR8182561	Gh_ZM24_rep1
ZM24	-	Hi-C	Gossypium hirsutum	seedling	PRJNA503326	SRR8182569	Gh_ZM24_rep2
ZM24	-	Hi-C	Gossypium hirsutum	seedling	PRJNA503326	SRR8182575	Gh_ZM24_rep3
ZM24	-	Hi-C	Gossypium hirsutum	seedling	PRJNA503326	SRR8182576	Gh_ZM24_rep4
TM-1	-	Hi-C	Gossypium hirsutum	young leaf	PRJNA524970	SRR8656525	Gh_TM1_rep1
TM-1	-	Hi-C	Gossypium hirsutum	young leaf	PRJNA524970	SRR8656526	Gh_TM1_rep2
TM-1	-	Hi-C	Gossypium hirsutum	young leaf	PRJNA524970	SRR8656527	Gh_TM1_rep3
Shixiya1	-	Hi-C	Gossypium arboreum	leaf	PRJNA396502	SRR5885855	Ga_shixiya1_rep1
Gr	-	Hi-C	Gossypium raimondii	leaf	PRJNA396502	SRR5885857	Gr_rep1
Gr	-	Hi-C	Gossypium raimondii	leaf	PRJNA396502	SRR5885858	Gr_rep2
3-79	-	Hi-C	Gossypium barbadense	leaf	PRJNA396502	SRR5885859	Gb_3-79_rep1
3-79	-	Hi-C	Gossypium barbadense	leaf	PRJNA396502	SRR5885860	Gb_3-79_rep2
TM-1	-	WGBS	Gossypium hirsutum	young leaf	PRJNA262140	SRR1586244	Leaf_rep1
TM-1	-	WGBS	Gossypium hirsutum	young leaf	PRJNA262140	SRR1586245	Leaf_rep2
TM-1	-	WGBS	Gossypium hirsutum	ovule at 0 DPA	PRJNA262140	SRR1586246	Ovule_rep1
TM-1	-	WGBS	Gossypium hirsutum	ovule at 0 DPA	PRJNA262140	SRR1586247	Ovule_rep2
TM-1	-	WGBS	Gossypium hirsutum	fiber at 14 DPA	PRJNA262140	SRR1586248	Fiber_rep1
TM-1	-	WGBS	Gossypium hirsutum	fiber at 14 DPA	PRJNA262140	SRR1586249	Fiber_rep2

## Sheet: S5
Table S5. Resequencing data of 4,180 cotton accessions
Sample name	Germplasm name	Species	Origin	Sequencing depth	Mapping rate	Source1	NCBI BioProject
S1	Emian24	G. hirsutum	Hubei, CHN, Asia	6.7	0.9972	2017-Wang-NG	PRJNA336461
S2	Yumian1	G. hirsutum	Sichuan, CHN, Asia	7.7	0.9978	2017-Wang-NG	PRJNA336461
S3	Xiangmian13	G. hirsutum	Hunan, CHN, Asia	6.6	0.9996	2017-Wang-NG	PRJNA336461
S4	Yinshan4	G. hirsutum	Henan, CHN, Asia	7.7	0.9995	2017-Wang-NG	PRJNA336461
S5	Xinluzao16	G. hirsutum	Xinjiang, CHN, Asia	6.8	0.9995	2017-Wang-NG	PRJNA336461
S6	Zhongmiansuo12	G. hirsutum	Henan, CHN, Asia	6.2	0.9995	2017-Wang-NG	PRJNA336461
S7	Ejing1	G. hirsutum	Hubei, CHN, Asia	7.8	0.9995	2017-Wang-NG	PRJNA336461
S8	94052	G. hirsutum	CHN, Asia	6.5	0.9996	2017-Wang-NG	PRJNA336461
S9	Chuanmian30	G. hirsutum	Sichuan, CHN, Asia	6	0.9992	2017-Wang-NG	PRJNA336461
S10	Lumian2-2	G. hirsutum	Shandong, CHN, Asia	6.6	0.9997	2017-Wang-NG	PRJNA336461
S11	Liaomian7	G. hirsutum	Liaoning, CHN, Asia	8.1	0.9991	2017-Wang-NG	PRJNA336461
S12	Liaomian11	G. hirsutum	Liaoning, CHN, Asia	6.4	0.9995	2017-Wang-NG	PRJNA336461
S13	Liaomian14	G. hirsutum	Liaoning, CHN, Asia	6.4	0.9939	2017-Wang-NG	PRJNA336461
S14	Liaomian15	G. hirsutum	Liaoning, CHN, Asia	6.7	0.9964	2017-Wang-NG	PRJNA336461
S15	Jinmian12	G. hirsutum	Shanxi, CHN, Asia	6.6	0.9996	2017-Wang-NG	PRJNA336461
S16	Jinmian13	G. hirsutum	Shanxi, CHN, Asia	6.2	0.9988	2017-Wang-NG	PRJNA336461
S17	Jinmian18	G. hirsutum	Shanxi, CHN, Asia	6	0.9973	2017-Wang-NG	PRJNA336461
S18	Stoneville4B	G. hirsutum	USA, North_America	6.5	0.9989	2017-Wang-NG	PRJNA336461
S19	Jinmian28	G. hirsutum	Shanxi, CHN, Asia	5.9	0.9985	2017-Wang-NG	PRJNA336461
S20	Jinmian36	G. hirsutum	Shanxi, CHN, Asia	6.3	0.9982	2017-Wang-NG	PRJNA336461
S21	Jimian3	G. hirsutum	Hebei, CHN, Asia	5.9	0.9969	2017-Wang-NG	PRJNA336461
S22	Jimian8	G. hirsutum	Hebei, CHN, Asia	7	0.9986	2017-Wang-NG	PRJNA336461
S23	Jimian11	G. hirsutum	Hebei, CHN, Asia	7.3	0.9995	2017-Wang-NG	PRJNA336461
S24	Jimian12	G. hirsutum	Hebei, CHN, Asia	6.4	0.999	2017-Wang-NG	PRJNA336461
S25	Jimian91-19	G. hirsutum	Hebei, CHN, Asia	6.5	0.9992	2017-Wang-NG	PRJNA336461
S26	Jimian228	G. hirsutum	Hebei, CHN, Asia	6.1	0.9986	2017-Wang-NG	PRJNA336461
S27	Jihe321	G. hirsutum	Hebei, CHN, Asia	6.1	0.9961	2017-Wang-NG	PRJNA336461
S28	Han4849	G. hirsutum	Hebei, CHN, Asia	7.7	0.9992	2017-Wang-NG	PRJNA336461
S29	Yumian3	G. hirsutum	Henan, CHN, Asia	7.5	0.9991	2017-Wang-NG	PRJNA336461
S30	Yumian11	G. hirsutum	Henan, CHN, Asia	6.6	0.9988	2017-Wang-NG	PRJNA336461
S31	Yumian19	G. hirsutum	Henan, CHN, Asia	8.2	0.9995	2017-Wang-NG	PRJNA336461
S32	Xinluzao1	G. hirsutum	Xinjiang, CHN, Asia	7.7	0.9995	2017-Wang-NG	PRJNA336461
S33	Xinluzao8	G. hirsutum	Xinjiang, CHN, Asia	5.8	0.9991	2017-Wang-NG	PRJNA336461
S34	Xinluzao9	G. hirsutum	Xinjiang, CHN, Asia	6.2	0.9994	2017-Wang-NG	PRJNA336461
S35	Hanmian802	G. hirsutum	Hebei, CHN, Asia	8.2	0.9988	2017-Wang-NG	PRJNA336461
S36	Xinluzao22	G. hirsutum	Xinjiang, CHN, Asia	7.8	0.9995	2017-Wang-NG	PRJNA336461
S37	Xinluzao32	G. hirsutum	Xinjiang, CHN, Asia	6.8	0.9995	2017-Wang-NG	PRJNA336461
S38	Xinluzhong3	G. hirsutum	Xinjiang, CHN, Asia	6.8	0.9996	2017-Wang-NG	PRJNA336461
S39	Xinluzhong4	G. hirsutum	Xinjiang, CHN, Asia	7.6	0.9984	2017-Wang-NG	PRJNA336461
S40	Junmian1	G. hirsutum	Xinjiang, CHN, Asia	6.6	0.9996	2017-Wang-NG	PRJNA336461
S41	Emian3	G. hirsutum	Hubei, CHN, Asia	6.7	0.9993	2017-Wang-NG	PRJNA336461
S42	Emian6	G. hirsutum	Hubei, CHN, Asia	6.9	0.9978	2017-Wang-NG	PRJNA336461
S43	Emian9	G. hirsutum	Hubei, CHN, Asia	6.1	0.9979	2017-Wang-NG	PRJNA336461
S44	Emian11	G. hirsutum	Hubei, CHN, Asia	6.9	0.9979	2017-Wang-NG	PRJNA336461
S45	Emian15	G. hirsutum	Hubei, CHN, Asia	7	0.9982	2017-Wang-NG	PRJNA336461
S46	Emian16	G. hirsutum	Hubei, CHN, Asia	6.5	0.9985	2017-Wang-NG	PRJNA336461
S47	Jinmian11	G. hirsutum	Shanxi, CHN, Asia	7.1	0.9987	2017-Wang-NG	PRJNA336461
S48	Emian19	G. hirsutum	Hubei, CHN, Asia	7.3	0.9983	2017-Wang-NG	PRJNA336461
S49	Emian20	G. hirsutum	Hubei, CHN, Asia	6.9	0.9985	2017-Wang-NG	PRJNA336461
S50	Sumian4	G. hirsutum	Jiangsu, CHN, Asia	6.5	0.9987	2017-Wang-NG	PRJNA336461
S51	Ekangmian2	G. hirsutum	Hubei, CHN, Asia	6.6	0.9986	2017-Wang-NG	PRJNA336461
S52	Ekangmian6	G. hirsutum	Hubei, CHN, Asia	8.2	0.9986	2017-Wang-NG	PRJNA336461
S53	Ekangmian7	G. hirsutum	Hubei, CHN, Asia	6.8	0.9981	2017-Wang-NG	PRJNA336461
S54	Ekangmian9	G. hirsutum	Hubei, CHN, Asia	7.5	0.999	2017-Wang-NG	PRJNA336461
S55	Ekangmian10	G. hirsutum	Hubei, CHN, Asia	6	0.9969	2017-Wang-NG	PRJNA336461
S56	Eguangmian	G. hirsutum	Hubei, CHN, Asia	6.8	0.9989	2017-Wang-NG	PRJNA336461
S57	Esha28	G. hirsutum	Hubei, CHN, Asia	6.4	0.9922	2017-Wang-NG	PRJNA336461
S58	Ejing92	G. hirsutum	Hubei, CHN, Asia	6.8	0.9985	2017-Wang-NG	PRJNA336461
S59	Xuzhou142	G. hirsutum	Jiangsu, CHN, Asia	7.7	0.9974	2017-Wang-NG	PRJNA336461
S60	Xuzhou209	G. hirsutum	Jiangsu, CHN, Asia	6.4	0.9978	2017-Wang-NG	PRJNA336461
S61	Xuzhou1214	G. hirsutum	Jiangsu, CHN, Asia	6.7	0.9985	2017-Wang-NG	PRJNA336461
S62	Xuzhou1514	G. hirsutum	Jiangsu, CHN, Asia	6.9	0.9984	2017-Wang-NG	PRJNA336461
S63	Sumian2-2	G. hirsutum	Jiangsu, CHN, Asia	6.2	0.9984	2017-Wang-NG	PRJNA336461
S64	Sumian3	G. hirsutum	Jiangsu, CHN, Asia	6.1	0.9957	2017-Wang-NG	PRJNA336461
S65	Sumian5	G. hirsutum	Jiangsu, CHN, Asia	7.3	0.998	2017-Wang-NG	PRJNA336461
S66	Sumian8	G. hirsutum	Jiangsu, CHN, Asia	6.6	0.9952	2017-Wang-NG	PRJNA336461
S67	Sukang191	G. hirsutum	Jiangsu, CHN, Asia	6.9	0.9981	2017-Wang-NG	PRJNA336461
S68	Gangmian2	G. hirsutum	Hubei, CHN, Asia	7	0.9991	2017-Wang-NG	PRJNA336461
S69	Simian2	G. hirsutum	Jiangsu, CHN, Asia	8.7	0.9991	2017-Wang-NG	PRJNA336461
S70	Jinmian1	G. hirsutum	Shanxi, CHN, Asia	6.6	0.999	2017-Wang-NG	PRJNA336461
S71	Shanmian9	G. hirsutum	Shanxi, CHN, Asia	6.8	0.999	2017-Wang-NG	PRJNA336461
S72	Daihongdai	G. hirsutum	Hubei, CHN, Asia	7.3	0.9988	2017-Wang-NG	PRJNA336461
S73	Jing1246	G. hirsutum	Hubei, CHN, Asia	7.3	0.9993	2017-Wang-NG	PRJNA336461
S74	Heishanmian1	G. hirsutum	Liaoning, CHN, Asia	6.3	0.999	2017-Wang-NG	PRJNA336461
S75	Tianmian1	G. hirsutum	Hubei, CHN, Asia	6.4	0.9989	2017-Wang-NG	PRJNA336461
S76	Huakangmian1	G. hirsutum	Hubei, CHN, Asia	6.1	0.9989	2017-Wang-NG	PRJNA336461
S77	Keyi2	G. hirsutum	Hebei, CHN, Asia	6.4	0.9976	2017-Wang-NG	PRJNA336461
S78	Nantong5	G. hirsutum	Jiangsu, CHN, Asia	6.7	0.999	2017-Wang-NG	PRJNA336461
S79	Shiduan5	G. hirsutum	Hebei, CHN, Asia	7	0.9991	2017-Wang-NG	PRJNA336461
S80	Shannongfeng6	G. hirsutum	Shandong, CHN, Asia	6.6	0.9967	2017-Wang-NG	PRJNA336461
S81	Shanong6	G. hirsutum	Hubei, CHN, Asia	6.2	0.9983	2017-Wang-NG	PRJNA336461
S82	Ganmian12-2	G. hirsutum	Jiangxi, CHN, Asia	7.6	0.9974	2017-Wang-NG	PRJNA336461
S83	Xiangmian13-2	G. hirsutum	Hunan, CHN, Asia	8.5	0.999	2017-Wang-NG	PRJNA336461
S84	Wanmian7310	G. hirsutum	Anhui, CHN, Asia	7.9	0.9978	2017-Wang-NG	PRJNA336461
S85	86-1	G. hirsutum	Beijing, CHN, Asia	7.5	0.9988	2017-Wang-NG	PRJNA336461
S86	99B	G. hirsutum	Hebei, CHN, Asia	9	0.9933	2017-Wang-NG	PRJNA336461
S87	SGK321	G. hirsutum	Hebei, CHN, Asia	6.5	0.9968	2017-Wang-NG	PRJNA336461
S88	Lumian26	G. hirsutum	Shandong, CHN, Asia	6.6	0.9974	2017-Wang-NG	PRJNA336461
S89	Stoneville4	G. hirsutum	USA, North_America	6.6	0.9959	2017-Wang-NG	PRJNA336461
S90	Jingsimian	G. hirsutum	Shanxi, CHN, Asia	6.4	0.9983	2017-Wang-NG	PRJNA336461
S91	Yapengmian	G. hirsutum	Hubei, CHN, Asia	6.4	0.9962	2017-Wang-NG	PRJNA336461
S92	Jijiaodezimian	G. hirsutum	CHN, Asia	7.4	0.999	2017-Wang-NG	PRJNA336461
S93	Zhongmiansuo36	G. hirsutum	Henan, CHN, Asia	7.7	0.9993	2017-Wang-NG	PRJNA336461
S94	Zhongmiansuo40	G. hirsutum	Henan, CHN, Asia	8	0.9992	2017-Wang-NG	PRJNA336461
S95	Zhongmiansuo2	G. hirsutum	Henan, CHN, Asia	6	0.9995	2017-Wang-NG	PRJNA336461
S96	Wankangmian9	G. hirsutum	Henan, CHN, Asia	6.5	0.9959	2017-Wang-NG	PRJNA336461
S97	Zhongmiansuo10	G. hirsutum	Henan, CHN, Asia	7	0.9986	2017-Wang-NG	PRJNA336461
S98	Zhongmiansuo13	G. hirsutum	Henan, CHN, Asia	6.3	0.9944	2017-Wang-NG	PRJNA336461
S99	Zhongmiansuo19	G. hirsutum	Henan, CHN, Asia	7.2	0.9988	2017-Wang-NG	PRJNA336461
S100	Zhongmiansuo20	G. hirsutum	Henan, CHN, Asia	6.8	0.9975	2017-Wang-NG	PRJNA336461
S101	Ganmian10	G. hirsutum	Jiangxi, CHN, Asia	6.1	0.9939	2017-Wang-NG	PRJNA336461
S102	Zhongmiansuo27	G. hirsutum	Henan, CHN, Asia	7.4	0.9972	2017-Wang-NG	PRJNA336461
S103	Zhongmiansuo30	G. hirsutum	Henan, CHN, Asia	7.1	0.9976	2017-Wang-NG	PRJNA336461
S104	Zhongmiansuo31	G. hirsutum	Henan, CHN, Asia	6.6	0.9964	2017-Wang-NG	PRJNA336461
S105	Zhongmiansuo32	G. hirsutum	Henan, CHN, Asia	6.5	0.9979	2017-Wang-NG	PRJNA336461
S106	Zhongmiansuo34	G. hirsutum	Henan, CHN, Asia	7	0.9971	2017-Wang-NG	PRJNA336461
S107	Zhongmiansuo35	G. hirsutum	Henan, CHN, Asia	6.3	0.9971	2017-Wang-NG	PRJNA336461
S108	Zhongmiansuo43	G. hirsutum	Henan, CHN, Asia	6.3	0.998	2017-Wang-NG	PRJNA336461
S109	Zhongmiansuo45	G. hirsutum	Henan, CHN, Asia	8.2	0.9907	2017-Wang-NG	PRJNA336461
S110	Zhongmiansuo49	G. hirsutum	Henan, CHN, Asia	6.5	0.9949	2017-Wang-NG	PRJNA336461
S111	Zhongmiansuo69	G. hirsutum	Henan, CHN, Asia	7.4	0.9995	2017-Wang-NG	PRJNA336461
S112	86-4	G. hirsutum	Beijing, CHN, Asia	6.2	0.997	2017-Wang-NG	PRJNA336461
S113	108Ф	G. hirsutum	CHN, Asia	6.6	0.9996	2017-Wang-NG	PRJNA336461
S114	52-128	G. hirsutum	Sichuan, CHN, Asia	6.7	0.9991	2017-Wang-NG	PRJNA336461
S115	57-681	G. hirsutum	Sichuan, CHN, Asia	8.8	0.9997	2017-Wang-NG	PRJNA336461
S116	611Bo	G. hirsutum	CHN, Asia	7	0.9996	2017-Wang-NG	PRJNA336461
S117	NC20B	G. hirsutum	USA, North_America	6.6	0.9988	2017-Wang-NG	PRJNA336461
S118	sGKmianxiang69	G. hirsutum	Henan, CHN, Asia	6.6	0.9989	2017-Wang-NG	PRJNA336461
S119	Bawangbian	G. hirsutum	Shanxi, CHN, Asia	6.8	0.9987	2017-Wang-NG	PRJNA336461
S120	Beinong1	G. hirsutum	Hebei, CHN, Asia	7.6	0.9981	2017-Wang-NG	PRJNA336461
S121	Binchuan373	G. hirsutum	Yunnan, CHN, Asia	7.7	0.9991	2017-Wang-NG	PRJNA336461
S122	Binmian1	G. hirsutum	Shandong, CHN, Asia	8.4	0.9995	2017-Wang-NG	PRJNA336461
S123	Bomian2	G. hirsutum	Shandong, CHN, Asia	8.4	0.9995	2017-Wang-NG	PRJNA336461
S124	Changrong1	G. hirsutum	Jiangsu, CHN, Asia	6.6	0.9969	2017-Wang-NG	PRJNA336461
S125	Changkangmian	G. hirsutum	Jiangsu, CHN, Asia	8.5	0.9992	2017-Wang-NG	PRJNA336461
S126	Zhaoyang1	G. hirsutum	Liaoning, CHN, Asia	7.4	0.9996	2017-Wang-NG	PRJNA336461
S127	Chuanmian56	G. hirsutum	Sichuan, CHN, Asia	6.1	0.9995	2017-Wang-NG	PRJNA336461
S128	Chuanmian239	G. hirsutum	Sichuan, CHN, Asia	6.5	0.9994	2017-Wang-NG	PRJNA336461
S129	Dafeng30	G. hirsutum	Jiangsu, CHN, Asia	6.9	0.9997	2017-Wang-NG	PRJNA336461
S130	Deltapinecotton14	G. hirsutum	USA, North_America	7.7	0.9989	2017-Wang-NG	PRJNA336461
S131	Deltapinecotton16	G. hirsutum	USA, North_America	5.9	0.9997	2017-Wang-NG	PRJNA336461
S132	Dexiamian1	G. hirsutum	Shandong, CHN, Asia	6.9	0.9985	2017-Wang-NG	PRJNA336461
S133	Dezimian531	G. hirsutum	USA, North_America	6.9	0.9983	2017-Wang-NG	PRJNA336461
S134	Dunmian1	G. hirsutum	Gansu, CHN, Asia	6.3	0.9996	2017-Wang-NG	PRJNA336461
S135	Dunmian2	G. hirsutum	Gansu, CHN, Asia	8.9	0.9988	2017-Wang-NG	PRJNA336461
S136	Fumian289	G. hirsutum	Henan, CHN, Asia	7	0.9998	2017-Wang-NG	PRJNA336461
S137	Ganmian1	G. hirsutum	Jiangxi, CHN, Asia	7.7	0.9988	2017-Wang-NG	PRJNA336461
S138	Ganmian2	G. hirsutum	Jiangxi, CHN, Asia	6.3	0.9992	2017-Wang-NG	PRJNA336461
S139	Ganmian13	G. hirsutum	Jiangxi, CHN, Asia	6.3	0.9962	2017-Wang-NG	PRJNA336461
S140	Guannong1	G. hirsutum	Liaoning, CHN, Asia	8	0.9995	2017-Wang-NG	PRJNA336461
S141	Guangyedaizimian	G. hirsutum	USA, North_America	7.5	0.9994	2017-Wang-NG	PRJNA336461
S142	Guoxinmian3-2	G. hirsutum	Hebei, CHN, Asia	7.4	0.9993	2017-Wang-NG	PRJNA336461
S143	Han7860	G. hirsutum	Hebei, CHN, Asia	8	0.9993	2017-Wang-NG	PRJNA336461
S144	Handan885	G. hirsutum	Hebei, CHN, Asia	7.1	0.9994	2017-Wang-NG	PRJNA336461
S145	Henan79	G. hirsutum	Henan, CHN, Asia	7.7	0.9994	2017-Wang-NG	PRJNA336461
S146	Huadong6	G. hirsutum	Jiangsu, CHN, Asia	6.5	0.9996	2017-Wang-NG	PRJNA336461
S147	Ji688	G. hirsutum	Hebei, CHN, Asia	9	0.9994	2017-Wang-NG	PRJNA336461
S148	Jimian958	G. hirsutum	Hebei, CHN, Asia	7.7	0.9998	2017-Wang-NG	PRJNA336461
S149	Jifeng554	G. hirsutum	Hebei, CHN, Asia	6.1	0.9976	2017-Wang-NG	PRJNA336461
S150	Jimian1	G. hirsutum	Hebei, CHN, Asia	7.6	0.9995	2017-Wang-NG	PRJNA336461
S151	Jimian6	G. hirsutum	Hebei, CHN, Asia	6.9	0.9988	2017-Wang-NG	PRJNA336461
S152	Jimian7	G. hirsutum	Hebei, CHN, Asia	6.4	0.9994	2017-Wang-NG	PRJNA336461
S153	Jimian15	G. hirsutum	Hebei, CHN, Asia	8	0.9995	2017-Wang-NG	PRJNA336461
S154	Jimian19	G. hirsutum	Hebei, CHN, Asia	7.4	0.9994	2017-Wang-NG	PRJNA336461
S155	Jimian20-2	G. hirsutum	Hebei, CHN, Asia	7.8	0.9996	2017-Wang-NG	PRJNA336461
S156	Jimian21	G. hirsutum	Hebei, CHN, Asia	6.4	0.9984	2017-Wang-NG	PRJNA336461
S157	Jimian28	G. hirsutum	Hebei, CHN, Asia	7.6	0.9996	2017-Wang-NG	PRJNA336461
S158	Jimian169	G. hirsutum	Hebei, CHN, Asia	6.1	0.9995	2017-Wang-NG	PRJNA336461
S159	Jinzhong169	G. hirsutum	Shanxi, CHN, Asia	6.7	0.9994	2017-Wang-NG	PRJNA336461
S160	Jiangsumian1-2	G. hirsutum	Jiangsu, CHN, Asia	6.4	0.9999	2017-Wang-NG	PRJNA336461
S161	Jiangsumian3	G. hirsutum	Jiangsu, CHN, Asia	6.6	0.9967	2017-Wang-NG	PRJNA336461
S162	Jinmian1-2	G. hirsutum	Liaoning, CHN, Asia	6.3	0.9971	2017-Wang-NG	PRJNA336461
S163	Jinmian2-2	G. hirsutum	Liaoning, CHN, Asia	6.2	0.9991	2017-Wang-NG	PRJNA336461
S164	Jinmian6	G. hirsutum	Liaoning, CHN, Asia	6.4	0.9993	2017-Wang-NG	PRJNA336461
S165	Jinmian5	G. hirsutum	Shanxi, CHN, Asia	6.8	0.9981	2017-Wang-NG	PRJNA336461
S166	Jinmian6-2	G. hirsutum	Shanxi, CHN, Asia	6.1	0.9981	2017-Wang-NG	PRJNA336461
S167	Jinmian9	G. hirsutum	Shanxi, CHN, Asia	6.6	0.9983	2017-Wang-NG	PRJNA336461
S168	Jinmian16	G. hirsutum	Shanxi, CHN, Asia	7.3	0.999	2017-Wang-NG	PRJNA336461
S169	Jinmian17	G. hirsutum	Shanxi, CHN, Asia	7.2	0.9979	2017-Wang-NG	PRJNA336461
S170	Jinmian21	G. hirsutum	Shanxi, CHN, Asia	6.8	0.9995	2017-Wang-NG	PRJNA336461
S171	Jinmian24	G. hirsutum	Shanxi, CHN, Asia	6.8	0.9995	2017-Wang-NG	PRJNA336461
S172	Jinmian25-2	G. hirsutum	Shanxi, CHN, Asia	7.5	0.9998	2017-Wang-NG	PRJNA336461
S173	Jinmian26	G. hirsutum	Shanxi, CHN, Asia	6.4	0.9989	2017-Wang-NG	PRJNA336461
S174	Jinmian29	G. hirsutum	Shanxi, CHN, Asia	6.9	0.9999	2017-Wang-NG	PRJNA336461
S175	Jinmian38-2	G. hirsutum	Shanxi, CHN, Asia	7	0.9999	2017-Wang-NG	PRJNA336461
S176	Keyi181	G. hirsutum	Hebei, CHN, Asia	7.3	0.9993	2017-Wang-NG	PRJNA336461
S177	KK1543-3	G. hirsutum	CHN, Asia	6.6	0.9998	2017-Wang-NG	PRJNA336461
S178	Lixian72	G. hirsutum	Hunan, CHN, Asia	6.5	0.9996	2017-Wang-NG	PRJNA336461
S179	Liaomian1	G. hirsutum	Liaoning, CHN, Asia	7.5	0.9966	2017-Wang-NG	PRJNA336461
S180	Liaomian3	G. hirsutum	Liaoning, CHN, Asia	8.7	0.9967	2017-Wang-NG	PRJNA336461
S181	Liaomian6	G. hirsutum	Liaoning, CHN, Asia	7.2	0.9988	2017-Wang-NG	PRJNA336461
S182	Liaomian8	G. hirsutum	Liaoning, CHN, Asia	7.3	0.9996	2017-Wang-NG	PRJNA336461
S183	Liaomian12	G. hirsutum	Liaoning, CHN, Asia	7.8	0.9996	2017-Wang-NG	PRJNA336461
S184	Liaomian18	G. hirsutum	Liaoning, CHN, Asia	5.8	0.9994	2017-Wang-NG	PRJNA336461
S185	Liaoyangduanjie	G. hirsutum	Liaoning, CHN, Asia	8	0.9995	2017-Wang-NG	PRJNA336461
S186	Lu742	G. hirsutum	Shandong, CHN, Asia	7.8	0.9978	2017-Wang-NG	PRJNA336461
S187	LuK638	G. hirsutum	Shandong, CHN, Asia	7.2	0.9994	2017-Wang-NG	PRJNA336461
S188	Lumian5	G. hirsutum	Shandong, CHN, Asia	6.2	0.9998	2017-Wang-NG	PRJNA336461
S189	Lumian12	G. hirsutum	Shandong, CHN, Asia	6.4	0.9995	2017-Wang-NG	PRJNA336461
S190	Lumian14	G. hirsutum	Shandong, CHN, Asia	7.3	0.9998	2017-Wang-NG	PRJNA336461
S191	Lumian22	G. hirsutum	Shandong, CHN, Asia	6.8	0.9997	2017-Wang-NG	PRJNA336461
S192	Lumian28	G. hirsutum	Shandong, CHN, Asia	7.6	0.9996	2017-Wang-NG	PRJNA336461
S193	Lumian32	G. hirsutum	Shandong, CHN, Asia	8.9	0.9984	2017-Wang-NG	PRJNA336461
S194	Lumianyan17	G. hirsutum	Shandong, CHN, Asia	7.2	0.9999	2017-Wang-NG	PRJNA336461
S195	Lumianyan32	G. hirsutum	Shandong, CHN, Asia	6.3	0.9993	2017-Wang-NG	PRJNA336461
S196	Luodiantiezi-2	G. hirsutum	Guizhou, CHN, Asia	6.1	0.9984	2017-Wang-NG	PRJNA336461
S197	Ningmian1	G. hirsutum	Jiangsu, CHN, Asia	8	0.9984	2017-Wang-NG	PRJNA336461
S198	Ningmian7	G. hirsutum	Jiangsu, CHN, Asia	7.2	0.9998	2017-Wang-NG	PRJNA336461
S199	Ningmian12	G. hirsutum	Jiangsu, CHN, Asia	7	0.9997	2017-Wang-NG	PRJNA336461
S200	Nongda94-7	G. hirsutum	Hebei, CHN, Asia	7.5	0.9995	2017-Wang-NG	PRJNA336461
S201	Nongdamian8-2	G. hirsutum	Hebei, CHN, Asia	6.7	0.9997	2017-Wang-NG	PRJNA336461
S202	Nongkeng5	G. hirsutum	Xinjiang, CHN, Asia	6	0.9997	2017-Wang-NG	PRJNA336461
S203	Qinli514-2	G. hirsutum	Hebei, CHN, Asia	6.7	0.9998	2017-Wang-NG	PRJNA336461
S204	Qinyuan4-2	G. hirsutum	Shanxi, CHN, Asia	6.4	0.9997	2017-Wang-NG	PRJNA336461
S205	Shangnongfengkangmian6	G. hirsutum	Shandong, CHN, Asia	7.4	0.9982	2017-Wang-NG	PRJNA336461
S206	Shan2234	G. hirsutum	Shanxi, CHN, Asia	7.1	0.9997	2017-Wang-NG	PRJNA336461
S207	Shan3619	G. hirsutum	Shanxi, CHN, Asia	6.7	0.9966	2017-Wang-NG	PRJNA336461
S208	Shanmian1	G. hirsutum	Shanxi, CHN, Asia	6.7	0.9998	2017-Wang-NG	PRJNA336461
S209	Shanmian4	G. hirsutum	Shanxi, CHN, Asia	6.6	0.9996	2017-Wang-NG	PRJNA336461
S210	Shanzao2786	G. hirsutum	Shanxi, CHN, Asia	6.5	0.9998	2017-Wang-NG	PRJNA336461
S211	Shangqiu24	G. hirsutum	Henan, CHN, Asia	7.2	0.9995	2017-Wang-NG	PRJNA336461
S212	C1470	G. hirsutum	CHN, Asia	7.7	0.9997	2017-Wang-NG	PRJNA336461
S213	Stoneville2B-2	G. hirsutum	USA, North_America	6.3	0.9996	2017-Wang-NG	PRJNA336461
S214	Simian4	G. hirsutum	Jiangsu, CHN, Asia	7.7	0.9963	2017-Wang-NG	PRJNA336461
S215	Sumian11	G. hirsutum	Jiangsu, CHN, Asia	8	0.9986	2017-Wang-NG	PRJNA336461
S216	Sumian20	G. hirsutum	Jiangsu, CHN, Asia	6.3	0.9966	2017-Wang-NG	PRJNA336461
S217	Sumian21	G. hirsutum	Jiangsu, CHN, Asia	6.8	0.9965	2017-Wang-NG	PRJNA336461
S218	Sumian22-2	G. hirsutum	Jiangsu, CHN, Asia	7.9	0.9958	2017-Wang-NG	PRJNA336461
S219	Wanmian17	G. hirsutum	Anhui, CHN, Asia	7.8	0.9968	2017-Wang-NG	PRJNA336461
S220	Xiangmian10	G. hirsutum	Hunan, CHN, Asia	8.3	0.9959	2017-Wang-NG	PRJNA336461
S221	Xiangmian11	G. hirsutum	Hunan, CHN, Asia	6.3	0.9986	2017-Wang-NG	PRJNA336461
S222	Xiezuo2	G. hirsutum	Zhejiang, CHN, Asia	8.6	0.9954	2017-Wang-NG	PRJNA336461
S223	Xinlu201	G. hirsutum	Xinjiang, CHN, Asia	6.2	0.9981	2017-Wang-NG	PRJNA336461
S224	Xinluzao4	G. hirsutum	Xinjiang, CHN, Asia	6.4	0.999	2017-Wang-NG	PRJNA336461
S225	Xinluzao5	G. hirsutum	Xinjiang, CHN, Asia	6.5	0.9989	2017-Wang-NG	PRJNA336461
S226	Xinluzao19	G. hirsutum	Xinjiang, CHN, Asia	8.1	0.9968	2017-Wang-NG	PRJNA336461
S227	Xinluzao30	G. hirsutum	Xinjiang, CHN, Asia	7.6	0.9986	2017-Wang-NG	PRJNA336461
S228	Xinluzao31-2	G. hirsutum	Xinjiang, CHN, Asia	7.1	0.9988	2017-Wang-NG	PRJNA336461
S229	Xinluzao36-2	G. hirsutum	Xinjiang, CHN, Asia	6.8	0.9984	2017-Wang-NG	PRJNA336461
S230	Xinluzhong7	G. hirsutum	Xinjiang, CHN, Asia	7.5	0.9962	2017-Wang-NG	PRJNA336461
S231	Xinluzhong14-1	G. hirsutum	Xinjiang, CHN, Asia	6.8	0.9967	2017-Wang-NG	PRJNA336461
S232	Xinluzhong18-1	G. hirsutum	Xinjiang, CHN, Asia	6.9	0.9988	2017-Wang-NG	PRJNA336461
S233	Xinyan96-48-2	G. hirsutum	Henan, CHN, Asia	7.5	0.996	2017-Wang-NG	PRJNA336461
S234	Xumian18	G. hirsutum	Jiangsu, CHN, Asia	6.6	0.9981	2017-Wang-NG	PRJNA336461
S235	Xumian219	G. hirsutum	Jiangsu, CHN, Asia	7.7	0.997	2017-Wang-NG	PRJNA336461
S236	Xuzhou514-2	G. hirsutum	Jiangsu, CHN, Asia	6.7	0.9992	2017-Wang-NG	PRJNA336461
S237	Yanmian1	G. hirsutum	Sichuan, CHN, Asia	6.7	0.9987	2017-Wang-NG	PRJNA336461
S238	Yishan8	G. hirsutum	Henan, CHN, Asia	6.7	0.9977	2017-Wang-NG	PRJNA336461
S239	Yu79-10	G. hirsutum	Henan, CHN, Asia	6.8	0.999	2017-Wang-NG	PRJNA336461
S240	Yukang1	G. hirsutum	Henan, CHN, Asia	7.8	0.9993	2017-Wang-NG	PRJNA336461
S241	Yumian1-3	G. hirsutum	Henan, CHN, Asia	6.4	0.9982	2017-Wang-NG	PRJNA336461
S242	Yumian5	G. hirsutum	Henan, CHN, Asia	6.4	0.9992	2017-Wang-NG	PRJNA336461
S243	Yumian8-2	G. hirsutum	Henan, CHN, Asia	7.3	0.9989	2017-Wang-NG	PRJNA336461
S244	Yumian14	G. hirsutum	Henan, CHN, Asia	6.4	0.9946	2017-Wang-NG	PRJNA336461
S245	Yumian20	G. hirsutum	Henan, CHN, Asia	6.1	0.9985	2017-Wang-NG	PRJNA336461
S246	Yuwu19	G. hirsutum	Henan, CHN, Asia	7.4	0.9985	2017-Wang-NG	PRJNA336461
S247	Yun1729	G. hirsutum	Shanxi, CHN, Asia	6.6	0.997	2017-Wang-NG	PRJNA336461
S248	Yun87-509	G. hirsutum	Shanxi, CHN, Asia	6.4	0.999	2017-Wang-NG	PRJNA336461
S249	Zhemian11	G. hirsutum	Zhejiang, CHN, Asia	6.9	0.9981	2017-Wang-NG	PRJNA336461
S250	Zhengnongmian4	G. hirsutum	Henan, CHN, Asia	6.6	0.9946	2017-Wang-NG	PRJNA336461
S251	xinluzao7-2	G. hirsutum	Xinjiang, CHN, Asia	6.1	0.9943	2017-Wang-NG	PRJNA336461
S252	Xinluzao15-1	G. hirsutum	Xinjiang, CHN, Asia	7.2	0.9983	2017-Wang-NG	PRJNA336461
S253	Xinluzao22-2	G. hirsutum	Xinjiang, CHN, Asia	7.7	0.9956	2017-Wang-NG	PRJNA336461
S254	Xinluzao25-1	G. hirsutum	Xinjiang, CHN, Asia	6.6	0.9985	2017-Wang-NG	PRJNA336461
S255	Xinluzao26-1	G. hirsutum	Xinjiang, CHN, Asia	6.9	0.9985	2017-Wang-NG	PRJNA336461
S256	Xinluzao41-1	G. hirsutum	Xinjiang, CHN, Asia	6.3	0.9971	2017-Wang-NG	PRJNA336461
S257	Xinluzao46-1	G. hirsutum	Xinjiang, CHN, Asia	6.7	0.9987	2017-Wang-NG	PRJNA336461
S258	Xinluzao48-1	G. hirsutum	Xinjiang, CHN, Asia	6.4	0.9971	2017-Wang-NG	PRJNA336461
S259	Zhongzhimian2-2	G. hirsutum	Henan, CHN, Asia	8.1	0.9975	2017-Wang-NG	PRJNA336461
S260	Emian22	G. hirsutum	Hubei, CHN, Asia	6.9	0.998	2017-Wang-NG	PRJNA336461
S261	Xinluzhong13-1	G. hirsutum	Xinjiang, CHN, Asia	6.5	0.9983	2017-Wang-NG	PRJNA336461
S262	Xinluzhong8-3	G. hirsutum	Xinjiang, CHN, Asia	6.5	0.9994	2017-Wang-NG	PRJNA336461
S263	Xinluzhong12-1	G. hirsutum	Xinjiang, CHN, Asia	7.7	0.9957	2017-Wang-NG	PRJNA336461
S264	Xinluzhong20-1	G. hirsutum	Xinjiang, CHN, Asia	9	0.9992	2017-Wang-NG	PRJNA336461
S265	Xinluzhong40-1	G. hirsutum	Xinjiang, CHN, Asia	7.1	0.9974	2017-Wang-NG	PRJNA336461
S266	Xinluzhong41-1	G. hirsutum	Xinjiang, CHN, Asia	6.3	0.9969	2017-Wang-NG	PRJNA336461
S267	Jimian14	G. hirsutum	CHN, Asia	7	0.9961	2017-Wang-NG	PRJNA336461
E1	N73DeltapineNGF-1	G. hirsutum	Australia, Oceania	2.49	0.9869	2017-Fang-NG	PRJNA375965
E10	Miscot7803-52-2	G. hirsutum	USA, North_America	1.28	0.9945	2017-Fang-NG	PRJNA375965
E108	J02-247-1	G. hirsutum	Yangzi river in China, CHN, Asia	0.64	0.9952	2017-Fang-NG	PRJNA375965
E198	JiA-7-8_33xi	G. hirsutum	Yellow river in China, CHN, Asia	2.32	0.9988	2017-Fang-NG	PRJNA375965
E199	CIR17	G. hirsutum	-	0.862136	0.9973	2017-Fang-NG	PRJNA375965
E2	Qik-1	G. hirsutum	USA, North_America	2.36	0.9849	2017-Fang-NG	PRJNA375965
E20	Mei28114-313	G. hirsutum	USA, North_America	2.99	0.991	2017-Fang-NG	PRJNA375965
E201	Arcot402bne	G. hirsutum	USA, North_America	2.3	0.9608	2017-Fang-NG	PRJNA375965
E202	Suyuan04-129-2	G. hirsutum	Yangzi river in China, CHN, Asia	2.1	0.9931	2017-Fang-NG	PRJNA375965
E203	Han8901	G. hirsutum	Yellow river in China, CHN, Asia	1.2	0.9667	2017-Fang-NG	PRJNA375965
E204	Zhong870203	G. hirsutum	Yellow river in China, CHN, Asia	2.35	0.9229	2017-Fang-NG	PRJNA375965
E205	Sichang2xi	G. hirsutum	Yangzi river in China, CHN, Asia	1.4	0.9593	2017-Fang-NG	PRJNA375965
E206	Yun3060	G. hirsutum	Yellow river in China, CHN, Asia	2.9	0.9993	2017-Fang-NG	PRJNA375965
E109	Acala1517-2	G. hirsutum	USA, North_America	2.62	0.9877	2017-Fang-NG	PRJNA375965
E207	Yun92kang124	G. hirsutum	Yellow river in China, CHN, Asia	0.58	0.9987	2017-Fang-NG	PRJNA375965
E208	Zhong31	G. hirsutum	Yellow river in China, CHN, Asia	3.65	0.9996	2017-Fang-NG	PRJNA375965
E209	Lu21	G. hirsutum	Yellow river in China, CHN, Asia	2.05	0.9986	2017-Fang-NG	PRJNA375965
E21	Zhong5913-2	G. hirsutum	Yellow river in China, CHN, Asia	1.34	0.9995	2017-Fang-NG	PRJNA375965
E210	Jinkang157	G. hirsutum	Yellow river in China, CHN, Asia	2	0.9994	2017-Fang-NG	PRJNA375965
E211	Huaimian4	G. hirsutum	Yangzi river in China, CHN, Asia	2.99	0.9996	2017-Fang-NG	PRJNA375965
E212	ZhongzhiBD13-1	G. hirsutum	Yellow river in China, CHN, Asia	2.57	0.9996	2017-Fang-NG	PRJNA375965
E213	Zhong961716	G. hirsutum	Yellow river in China, CHN, Asia	2.59	0.9995	2017-Fang-NG	PRJNA375965
E214	DP2156	G. hirsutum	USA, North_America	1.64	0.9998	2017-Fang-NG	PRJNA375965
E215	Ji91-33	G. hirsutum	Yellow river in China, CHN, Asia	2.76	0.9941	2017-Fang-NG	PRJNA375965
E11	CIR32	G. hirsutum	-	4.81415	0.9999	2017-Fang-NG	PRJNA375965
E216	Kuke310-5110	G. hirsutum	Australia, Oceania	2.81	0.9996	2017-Fang-NG	PRJNA375965
E217	Xuzhou261	G. hirsutum	Yellow river in China, CHN, Asia	2.38	0.9999	2017-Fang-NG	PRJNA375965
E218	Bu3363-2	G. hirsutum	USA, North_America	1.73	0.9999	2017-Fang-NG	PRJNA375965
E219	Si168-2	G. hirsutum	Yellow river in China, CHN, Asia	1.33	0.9999	2017-Fang-NG	PRJNA375965
E22	Anjiyan6	G. hirsutum	Russia, Europe	2.52	0.9999	2017-Fang-NG	PRJNA375965
E220	GP70	G. hirsutum	USA, North_America	2.29	0.9999	2017-Fang-NG	PRJNA375965
E221	Dataomian-1	G. hirsutum	Yellow river in China, CHN, Asia	1.37	0.9995	2017-Fang-NG	PRJNA375965
E222	Xuzhou244	G. hirsutum	Yellow river in China, CHN, Asia	4.71	0.9941	2017-Fang-NG	PRJNA375965
E223	Lumian11	G. hirsutum	Yellow river in China, CHN, Asia	7.33	0.9999	2017-Fang-NG	PRJNA375965
E224	Shannong3	G. hirsutum	Yellow river in China, CHN, Asia	10.18	0.9817	2017-Fang-NG	PRJNA375965
E110	DP410B	G. hirsutum	USA, North_America	0.92	0.9999	2017-Fang-NG	PRJNA375965
E225	Zhong521-1	G. hirsutum	Yellow river in China, CHN, Asia	2.08	0.992	2017-Fang-NG	PRJNA375965
E226	Zisemeimian	G. hirsutum	USA, North_America	1.15	0.99	2017-Fang-NG	PRJNA375965
E227	Zhongyuan9116	G. hirsutum	Yellow river in China, CHN, Asia	1.32	0.9954	2017-Fang-NG	PRJNA375965
E228	86-1-1	G. hirsutum	Yellow river in China, CHN, Asia	4.17	0.9927	2017-Fang-NG	PRJNA375965
E229	Jizi123	G. hirsutum	Yellow river in China, CHN, Asia	1.38	0.9913	2017-Fang-NG	PRJNA375965
E23	Sulianmian21xi	G. hirsutum	Russia, Europe	1.28	0.9938	2017-Fang-NG	PRJNA375965
E230	Zhongyuan9115	G. hirsutum	Yellow river in China, CHN, Asia	1.39	0.9948	2017-Fang-NG	PRJNA375965
E231	Changkangmian-2	G. hirsutum	Yangzi river in China, CHN, Asia	0.82	0.9901	2017-Fang-NG	PRJNA375965
E232	ZhongyuanHAS-1	G. hirsutum	Yellow river in China, CHN, Asia	1.66	0.991	2017-Fang-NG	PRJNA375965
E233	Jiyuan55	G. hirsutum	Yellow river in China, CHN, Asia	1.02	0.9957	2017-Fang-NG	PRJNA375965
E111	601changrongmian	G. hirsutum	Yangzi river in China, CHN, Asia	0.94	0.9996	2017-Fang-NG	PRJNA375965
E234	ZhongyuanHST1	G. hirsutum	Yellow river in China, CHN, Asia	4.32	0.9928	2017-Fang-NG	PRJNA375965
E235	Zhongyuan9114	G. hirsutum	Yellow river in China, CHN, Asia	1.7	0.9937	2017-Fang-NG	PRJNA375965
E236	Huazhong91-0102	G. hirsutum	Yangzi river in China, CHN, Asia	0.7	0.9981	2017-Fang-NG	PRJNA375965
E237	Han8959	G. hirsutum	Yellow river in China, CHN, Asia	2.51	0.9899	2017-Fang-NG	PRJNA375965
E238	Zhongyuan9112	G. hirsutum	Yellow river in China, CHN, Asia	7.72	0.9996	2017-Fang-NG	PRJNA375965
E239	Rtbaixu-1	G. hirsutum	USA, North_America	0.72	0.9998	2017-Fang-NG	PRJNA375965
E24	KucheT94-6	G. hirsutum	Xinjiang, CHN, Asia	2.76	0.9994	2017-Fang-NG	PRJNA375965
E240	Bao6716-2	G. hirsutum	Yellow river in China, CHN, Asia	1.42	0.9988	2017-Fang-NG	PRJNA375965
E241	Sa24-3	G. hirsutum	Xinjiang, CHN, Asia	2.71	0.9956	2017-Fang-NG	PRJNA375965
E242	Bazhou5628	G. hirsutum	Xinjiang, CHN, Asia	2.34	0.9908	2017-Fang-NG	PRJNA375965
E112	Zhade3	G. hirsutum	Africa	1.82	0.9973	2017-Fang-NG	PRJNA375965
E243	Qingkang1	G. hirsutum	Yangzi river in China, CHN, Asia	0.66	0.999	2017-Fang-NG	PRJNA375965
E244	Liaomian5	G. hirsutum	North of China, CHN, Asia	2.79	0.985	2017-Fang-NG	PRJNA375965
E245	Mianyang73-39	G. hirsutum	Yangzi river in China, CHN, Asia	4.36	0.9415	2017-Fang-NG	PRJNA375965
E246	Jin444	G. hirsutum	North of China, CHN, Asia	1.14	0.9908	2017-Fang-NG	PRJNA375965
E247	70-29-5	G. hirsutum	South of China, CHN, Asia	4.27	0.9619	2017-Fang-NG	PRJNA375965
E248	Kuitun80-2056W	G. hirsutum	Xinjiang, CHN, Asia	4.72	0.9367	2017-Fang-NG	PRJNA375965
E249	Hu749513	G. hirsutum	Yangzi river in China, CHN, Asia	2.63	0.9974	2017-Fang-NG	PRJNA375965
E25	Jifeng197	G. hirsutum	Yellow river in China, CHN, Asia	3.53	0.991	2017-Fang-NG	PRJNA375965
E250	Yahuang9103	G. hirsutum	Yellow river in China, CHN, Asia	3.47	0.9608	2017-Fang-NG	PRJNA375965
E251	Changrong67-12	G. hirsutum	Yangzi river in China, CHN, Asia	7.23	0.9982	2017-Fang-NG	PRJNA375965
E113	Nashangqudahua	G. hirsutum	South of China, CHN, Asia	2.34	0.9958	2017-Fang-NG	PRJNA375965
E252	Zaoshuchangrong7	G. hirsutum	USA, North_America	2.47	0.9931	2017-Fang-NG	PRJNA375965
E253	Ji91-31	G. hirsutum	Yellow river in China, CHN, Asia	1.77	0.9657	2017-Fang-NG	PRJNA375965
E254	Yangfen31	G. hirsutum	Yellow river in China, CHN, Asia	1.2	0.9667	2017-Fang-NG	PRJNA375965
E255	AoSiv2-2	G. hirsutum	Australia, Oceania	2.86	0.9755	2017-Fang-NG	PRJNA375965
E256	Wanjiu828	G. hirsutum	Yangzi river in China, CHN, Asia	0.94	0.9919	2017-Fang-NG	PRJNA375965
E257	GP83	G. hirsutum	USA, North_America	1.93	0.9928	2017-Fang-NG	PRJNA375965
E258	Zhongyuan911	G. hirsutum	Yellow river in China, CHN, Asia	5.55	0.9847	2017-Fang-NG	PRJNA375965
E259	Zhong89-1	G. hirsutum	Yellow river in China, CHN, Asia	2.47	0.9939	2017-Fang-NG	PRJNA375965
E26	Dalingmian69-2	G. hirsutum	Yangzi river in China, CHN, Asia	4.3	0.9946	2017-Fang-NG	PRJNA375965
E260	Arcot436	G. hirsutum	USA, North_America	1.76	0.999	2017-Fang-NG	PRJNA375965
E114	Arcot438	G. hirsutum	USA, North_America	0.96	0.9994	2017-Fang-NG	PRJNA375965
E261	Miscot78-27	G. hirsutum	USA, North_America	3.45	0.9415	2017-Fang-NG	PRJNA375965
E262	Coker139-1	G. hirsutum	USA, North_America	12.38	0.8013	2017-Fang-NG	PRJNA375965
E263	E408	G. hirsutum	Yangzi river in China, CHN, Asia	2.75	0.9619	2017-Fang-NG	PRJNA375965
E264	Sulian8911	G. hirsutum	Russia, Europe	1.23	0.9973	2017-Fang-NG	PRJNA375965
E265	KucheT94-1	G. hirsutum	Xinjiang, CHN, Asia	1.15	0.9939	2017-Fang-NG	PRJNA375965
E266	GP137	G. hirsutum	USA, North_America	2.2	0.9608	2017-Fang-NG	PRJNA375965
E267	Su7036yuanyuan	G. hirsutum	Yangzi river in China, CHN, Asia	2.22	0.9593	2017-Fang-NG	PRJNA375965
E268	AC239	G. hirsutum	USA, North_America	4.68	0.9654	2017-Fang-NG	PRJNA375965
E269	GP138	G. hirsutum	USA, North_America	5.27	0.9453	2017-Fang-NG	PRJNA375965
E27	Han8944	G. hirsutum	Yellow river in China, CHN, Asia	1.68	0.9331	2017-Fang-NG	PRJNA375965
E115	AcalaSJ-5	G. hirsutum	USA, North_America	2.13	0.9911	2017-Fang-NG	PRJNA375965
E29	Liao61107	G. hirsutum	North of China, CHN, Asia	4.79	0.9972	2017-Fang-NG	PRJNA375965
E3	Yumian2	G. hirsutum	Yellow river in China, CHN, Asia	3.87	0.9991	2017-Fang-NG	PRJNA375965
E30	Chaoyang70	G. hirsutum	North of China, CHN, Asia	1.11	0.999	2017-Fang-NG	PRJNA375965
E31	ZhongR40773	G. hirsutum	Yellow river in China, CHN, Asia	1.58	0.999	2017-Fang-NG	PRJNA375965
E32	Yancheng1115	G. hirsutum	Yangzi river in China, CHN, Asia	3.45	0.9989	2017-Fang-NG	PRJNA375965
E33	Beiersinuo	G. hirsutum	USA, North_America	1.41	0.9987	2017-Fang-NG	PRJNA375965
E34	Shan3184	G. hirsutum	Yellow river in China, CHN, Asia	1.61	0.9991	2017-Fang-NG	PRJNA375965
E35	Jihan2xuanxi	G. hirsutum	Yellow river in China, CHN, Asia	2.08	0.9987	2017-Fang-NG	PRJNA375965
E36	Bazhou7416	G. hirsutum	Xinjiang, CHN, Asia	2.29	0.9989	2017-Fang-NG	PRJNA375965
E37	Zhong1276	G. hirsutum	Yellow river in China, CHN, Asia	1.43	0.999	2017-Fang-NG	PRJNA375965
E116	Linqing201-2	G. hirsutum	Yellow river in China, CHN, Asia	2.44	0.999	2017-Fang-NG	PRJNA375965
E38	Tu188	G. hirsutum	Xinjiang, CHN, Asia	3.38	0.999	2017-Fang-NG	PRJNA375965
E39	Arcot-1	G. hirsutum	USA, North_America	3.52	0.9987	2017-Fang-NG	PRJNA375965
E4	DES926-2	G. hirsutum	USA, North_America	7.62	0.999	2017-Fang-NG	PRJNA375965
E40	GP95	G. hirsutum	USA, North_America	2.46	0.997	2017-Fang-NG	PRJNA375965
E41	Kuche93551	G. hirsutum	Xinjiang, CHN, Asia	2.65	0.9991	2017-Fang-NG	PRJNA375965
E42	AcalaSJ-1	G. hirsutum	USA, North_America	2.08	0.9984	2017-Fang-NG	PRJNA375965
E43	Arcot-1.2	G. hirsutum	-	1.99795	0.9974	2017-Fang-NG	PRJNA375965
E44	JCG94	G. hirsutum	Yangzi river in China, CHN, Asia	1.64	0.9969	2017-Fang-NG	PRJNA375965
E45	SuTKH-1	G. hirsutum	Yangzi river in China, CHN, Asia	1.4	0.9991	2017-Fang-NG	PRJNA375965
E46	CIR50	G. hirsutum	-	1.88714	0.9991	2017-Fang-NG	PRJNA375965
E100	M-8124-1159-1	G. hirsutum	USA, North_America	5.11	0.9988	2017-Fang-NG	PRJNA375965
E118	Ji91-22	G. hirsutum	Yellow river in China, CHN, Asia	1.61	0.9989	2017-Fang-NG	PRJNA375965
E47	ZhongAR40772	G. hirsutum	Yellow river in China, CHN, Asia	3.23	0.997	2017-Fang-NG	PRJNA375965
E48	Ji91-18	G. hirsutum	Yellow river in China, CHN, Asia	2.48	0.9984	2017-Fang-NG	PRJNA375965
E49	CIR49	G. hirsutum	-	2.35741	0.9967	2017-Fang-NG	PRJNA375965
E5	MeiG-82	G. hirsutum	USA, North_America	1.33	0.9967	2017-Fang-NG	PRJNA375965
E50	Liao96-63-70	G. hirsutum	North of China, CHN, Asia	3.01	0.9982	2017-Fang-NG	PRJNA375965
E51	N74-250-1	G. hirsutum	Australia, Oceania	1.25	0.9985	2017-Fang-NG	PRJNA375965
E52	AcalaSJ-1-9	G. hirsutum	USA, North_America	3.7	0.9991	2017-Fang-NG	PRJNA375965
E53	ZhongG5	G. hirsutum	Yellow river in China, CHN, Asia	4.23	0.999	2017-Fang-NG	PRJNA375965
E54	Liaomian19	G. hirsutum	North of China, CHN, Asia	11.93	0.9991	2017-Fang-NG	PRJNA375965
E55	Handan568	G. hirsutum	Yellow river in China, CHN, Asia	2.72	0.9989	2017-Fang-NG	PRJNA375965
E119	Xiangmian2	G. hirsutum	Yangzi river in China, CHN, Asia	2.16	0.9979	2017-Fang-NG	PRJNA375965
E56	Yumian2067	G. hirsutum	Yellow river in China, CHN, Asia	3.23	0.9938	2017-Fang-NG	PRJNA375965
E57	Wangjiangchangrongmian	G. hirsutum	Yangzi river in China, CHN, Asia	3.17	0.9961	2017-Fang-NG	PRJNA375965
E58	Dazemian-1	G. hirsutum	Yellow river in China, CHN, Asia	1.24	0.9948	2017-Fang-NG	PRJNA375965
E59	MSCO-12	G. hirsutum	USA, North_America	2.12	0.9916	2017-Fang-NG	PRJNA375965
E6	Shannong6	G. hirsutum	Yellow river in China, CHN, Asia	0.97	0.996	2017-Fang-NG	PRJNA375965
E60	Ekangmian9-2	G. hirsutum	Yangzi river in China, CHN, Asia	6.53	0.9944	2017-Fang-NG	PRJNA375965
E61	Ji668	G. hirsutum	Yellow river in China, CHN, Asia	1.02	0.9963	2017-Fang-NG	PRJNA375965
E62	Handanchangrong	G. hirsutum	Yellow river in China, CHN, Asia	3.56	0.9951	2017-Fang-NG	PRJNA375965
E63	M11	G. hirsutum	Asia	2.69	0.9938	2017-Fang-NG	PRJNA375965
E64	Qinyuan4-1	G. hirsutum	Yellow river in China, CHN, Asia	3.41	0.9991	2017-Fang-NG	PRJNA375965
E12	Changrongmuzimian	G. hirsutum	Yellow river in China, CHN, Asia	1.49	0.9959	2017-Fang-NG	PRJNA375965
E65	upland	G. hirsutum	USA, North_America	3.3	0.9954	2017-Fang-NG	PRJNA375965
E66	Ao152	G. hirsutum	Australia, Oceania	1.24	0.9991	2017-Fang-NG	PRJNA375965
E67	AoC	G. hirsutum	Australia, Oceania	1.89	0.9996	2017-Fang-NG	PRJNA375965
E68	Handan333-2	G. hirsutum	Yellow river in China, CHN, Asia	1.51	0.9995	2017-Fang-NG	PRJNA375965
E69	Lumianyan21	G. hirsutum	Yellow river in China, CHN, Asia	4.39	0.9987	2017-Fang-NG	PRJNA375965
E7	GP93	G. hirsutum	USA, North_America	4.66	0.9997	2017-Fang-NG	PRJNA375965
E70	Lu458	G. hirsutum	Yellow river in China, CHN, Asia	2.88	0.9997	2017-Fang-NG	PRJNA375965
E71	LanghuangF10	G. hirsutum	Yellow river in China, CHN, Asia	0.96	0.999	2017-Fang-NG	PRJNA375965
E72	SuQ1	G. hirsutum	Yangzi river in China, CHN, Asia	2.16	0.9834	2017-Fang-NG	PRJNA375965
E73	MeiF-19	G. hirsutum	USA, North_America	3.12	0.9945	2017-Fang-NG	PRJNA375965
E120	BPA68	G. hirsutum	Africa	2.76	0.9985	2017-Fang-NG	PRJNA375965
E74	Hongtao	G. hirsutum	Yellow river in China, CHN, Asia	1.2	0.9989	2017-Fang-NG	PRJNA375965
E75	MeiF-18	G. hirsutum	USA, North_America	2.65	0.9943	2017-Fang-NG	PRJNA375965
E76	Suyuan04-162-2	G. hirsutum	Yangzi river in China, CHN, Asia	2.66	0.9958	2017-Fang-NG	PRJNA375965
E77	Sumian9108-2	G. hirsutum	Yellow river in China, CHN, Asia	2.1	0.9988	2017-Fang-NG	PRJNA375965
E78	JiA-1-7	G. hirsutum	Yellow river in China, CHN, Asia	2.08	0.9981	2017-Fang-NG	PRJNA375965
E79	99633	G. hirsutum	Yellow river in China, CHN, Asia	1.04	0.9996	2017-Fang-NG	PRJNA375965
E8	MeiG-84	G. hirsutum	USA, North_America	2.4	0.9997	2017-Fang-NG	PRJNA375965
E80	Lunong9648	G. hirsutum	Yellow river in China, CHN, Asia	1.25	0.9995	2017-Fang-NG	PRJNA375965
E81	Jiyuan12-13	G. hirsutum	Yellow river in China, CHN, Asia	2.6	0.9983	2017-Fang-NG	PRJNA375965
E82	Zhong2201-1	G. hirsutum	Yellow river in China, CHN, Asia	6.29	0.9965	2017-Fang-NG	PRJNA375965
E121	GK99-1	G. hirsutum	Yellow river in China, CHN, Asia	2.74	0.9954	2017-Fang-NG	PRJNA375965
E83	MeiD1	G. hirsutum	USA, North_America	2.67	0.9988	2017-Fang-NG	PRJNA375965
E84	PAR-51	G. hirsutum	Asia	1.77	0.9967	2017-Fang-NG	PRJNA375965
E85	Zhongzi4480	G. hirsutum	Yellow river in China, CHN, Asia	2.25	0.997	2017-Fang-NG	PRJNA375965
E86	Jin90kang282	G. hirsutum	Yellow river in China, CHN, Asia	1.16	0.9869	2017-Fang-NG	PRJNA375965
E87	Zhongzi9196	G. hirsutum	Yellow river in China, CHN, Asia	2.03	0.9945	2017-Fang-NG	PRJNA375965
E88	r-3149	G. hirsutum	Asia	3.04	0.9952	2017-Fang-NG	PRJNA375965
E89	Zhong932906	G. hirsutum	Yellow river in China, CHN, Asia	0.89	0.9988	2017-Fang-NG	PRJNA375965
E9	S-050031	G. hirsutum	Xinjiang, CHN, Asia	1.66	0.9973	2017-Fang-NG	PRJNA375965
E90	Han109	G. hirsutum	Yellow river in China, CHN, Asia	1.62	0.9849	2017-Fang-NG	PRJNA375965
E91	Jin55263	G. hirsutum	Yangzi river in China, CHN, Asia	2.13	0.991	2017-Fang-NG	PRJNA375965
E122	353dalingdisanxi	G. hirsutum	Yellow river in China, CHN, Asia	2.17	0.9608	2017-Fang-NG	PRJNA375965
E92	Jimian12	G. hirsutum	Yellow river in China, CHN, Asia	2.72	0.9931	2017-Fang-NG	PRJNA375965
E93	Neihuangdazi	G. hirsutum	Yellow river in China, CHN, Asia	2.87	0.9667	2017-Fang-NG	PRJNA375965
E94	Ejin55173	G. hirsutum	CHN, Asia	1.01	0.9229	2017-Fang-NG	PRJNA375965
E95	Jin55168	G. hirsutum	Yangzi river in China, CHN, Asia	1.12	0.9593	2017-Fang-NG	PRJNA375965
E96	Gaoyimian	G. hirsutum	Yangzi river in China, CHN, Asia	2.28	0.9994	2017-Fang-NG	PRJNA375965
E97	Jimian11	G. hirsutum	Yellow river in China, CHN, Asia	3.72	0.9989	2017-Fang-NG	PRJNA375965
E98	Bao6722	G. hirsutum	Yellow river in China, CHN, Asia	2.26	0.9993	2017-Fang-NG	PRJNA375965
E99	Tu83-161-1	G. hirsutum	Xinjiang, CHN, Asia	1.4	0.9989	2017-Fang-NG	PRJNA375965
C19	CIR7#	G. hirsutum	CHN, Asia	66.81	0.9984	2017-Fang-NG	PRJNA375965
C2	Simian3#-1	G. hirsutum	CHN, Asia	73.54	0.9985	2017-Fang-NG	PRJNA375965
E123	MSCO-11	G. hirsutum	USA, North_America	1.49	0.9942	2017-Fang-NG	PRJNA375965
C20	Simian2#-1	G. hirsutum	CHN, Asia	68.71	0.9977	2017-Fang-NG	PRJNA375965
C21	Xinluzao42#	G. hirsutum	CHN, Asia	65.72	0.9985	2017-Fang-NG	PRJNA375965
C22	86-1.2	G. hirsutum	Yellow river in China, CHN, Asia	4.17	0.9993	2017-Fang-NG	PRJNA375965
C3	Deltapine15-1	G. hirsutum	USA, North_America	56.77	0.9987	2017-Fang-NG	PRJNA375965
C4	Stoneville2B-1	G. hirsutum	USA, North_America	61.85	0.9979	2017-Fang-NG	PRJNA375965
C6	Shiyuan321-1	G. hirsutum	CHN, Asia	63.29	0.9996	2017-Fang-NG	PRJNA375965
C7	Junmian1#-1	G. hirsutum	CHN, Asia	54.45	0.9999	2017-Fang-NG	PRJNA375965
C8	J8891	G. hirsutum	CHN, Asia	21.62	0.9988	2017-Fang-NG	PRJNA375965
C1	CIR12#	G. hirsutum	CHN, Asia	59.77	0.9995	2017-Fang-NG	PRJNA375965
E124	MM-2	G. hirsutum	USA, North_America	3.11	0.9992	2017-Fang-NG	PRJNA375965
E125	Qinli514-3	G. hirsutum	Yellow river in China, CHN, Asia	5.15	0.9959	2017-Fang-NG	PRJNA375965
E126	ZhongARR40683-4	G. hirsutum	Yellow river in China, CHN, Asia	1.44	0.9745	2017-Fang-NG	PRJNA375965
E101	Yumian9	G. hirsutum	Yellow river in China, CHN, Asia	1.28	0.9908	2017-Fang-NG	PRJNA375965
E127	Sumian2-1	G. hirsutum	Yellow river in China, CHN, Asia	5.78	0.9918	2017-Fang-NG	PRJNA375965
E128	CIR12-1	G. hirsutum	-	1.63209	0.996	2017-Fang-NG	PRJNA375965
E129	Chengdindaling	G. hirsutum	Yellow river in China, CHN, Asia	1.69	0.9911	2017-Fang-NG	PRJNA375965
E13	Kangsanxingdatao	G. hirsutum	Yangzi river in China, CHN, Asia	1.06	0.9958	2017-Fang-NG	PRJNA375965
E130	Xushidatao	G. hirsutum	Yellow river in China, CHN, Asia	3.35	0.9958	2017-Fang-NG	PRJNA375965
E131	CIR41	G. hirsutum	-	2.23868	0.9785	2017-Fang-NG	PRJNA375965
E132	0102X-10-1	G. hirsutum	Xinjiang, CHN, Asia	1.2	0.9963	2017-Fang-NG	PRJNA375965
E133	CIR16	G. hirsutum	-	1.5819	0.9968	2017-Fang-NG	PRJNA375965
E134	LineF	G. hirsutum	USA, North_America	3.15	0.9964	2017-Fang-NG	PRJNA375965
E135	Liaomian16	G. hirsutum	North of China, CHN, Asia	3.02	0.9906	2017-Fang-NG	PRJNA375965
E102	AoL23	G. hirsutum	Australia, Oceania	2.53	0.994	2017-Fang-NG	PRJNA375965
E136	Liao4853-2	G. hirsutum	North of China, CHN, Asia	1.59	0.9821	2017-Fang-NG	PRJNA375965
E137	Liao4835	G. hirsutum	North of China, CHN, Asia	3.19	0.9943	2017-Fang-NG	PRJNA375965
E138	Zhongzi640	G. hirsutum	Yellow river in China, CHN, Asia	1.78	0.9966	2017-Fang-NG	PRJNA375965
E139	Yongji2	G. hirsutum	Yellow river in China, CHN, Asia	2.57	0.9979	2017-Fang-NG	PRJNA375965
E14	Xinxiang89S-210	G. hirsutum	Yellow river in China, CHN, Asia	3.12	0.9948	2017-Fang-NG	PRJNA375965
E140	Yongji1	G. hirsutum	Yellow river in China, CHN, Asia	0.74	0.973	2017-Fang-NG	PRJNA375965
E141	Liaomian18-2	G. hirsutum	North of China, CHN, Asia	2.69	0.9962	2017-Fang-NG	PRJNA375965
E142	Liaomian17	G. hirsutum	North of China, CHN, Asia	5.03	0.9976	2017-Fang-NG	PRJNA375965
E143	ZhongARR40681	G. hirsutum	Yellow river in China, CHN, Asia	1.39	0.9639	2017-Fang-NG	PRJNA375965
E144	Jihailu6	G. hirsutum	Yellow river in China, CHN, Asia	1.19	0.9979	2017-Fang-NG	PRJNA375965
E103	J02-508	G. hirsutum	Yangzi river in China, CHN, Asia	2.23	0.969	2017-Fang-NG	PRJNA375965
E145	Xindaling	G. hirsutum	Yellow river in China, CHN, Asia	2.14	0.9947	2017-Fang-NG	PRJNA375965
E146	Dalingmian	G. hirsutum	North of China, CHN, Asia	1.36	0.9954	2017-Fang-NG	PRJNA375965
E147	Meifudaling	G. hirsutum	Yellow river in China, CHN, Asia	2.46	0.9906	2017-Fang-NG	PRJNA375965
E148	Qifengdaling	G. hirsutum	Yellow river in China, CHN, Asia	1.28	0.9917	2017-Fang-NG	PRJNA375965
E149	Xiangfendatao	G. hirsutum	-	2.48429	0.9817	2017-Fang-NG	PRJNA375965
E15	Xuzhoubanbanmian	G. hirsutum	Yellow river in China, CHN, Asia	2.18	0.9845	2017-Fang-NG	PRJNA375965
E150	Xiaoxiandaling	G. hirsutum	Yellow river in China, CHN, Asia	2.62	0.9913	2017-Fang-NG	PRJNA375965
E151	AcalaB	G. hirsutum	USA, North_America	0.8	0.9935	2017-Fang-NG	PRJNA375965
E152	Dalingfuzimian	G. hirsutum	Yellow river in China, CHN, Asia	1.36	0.9948	2017-Fang-NG	PRJNA375965
E153	ZhongARR40682	G. hirsutum	Yellow river in China, CHN, Asia	1.59	0.9975	2017-Fang-NG	PRJNA375965
E104	Zhenzhouchangrongmian	G. hirsutum	Yellow river in China, CHN, Asia	1.76	0.9942	2017-Fang-NG	PRJNA375965
E155	Jiangsudatao	G. hirsutum	Yangzi river in China, CHN, Asia	1.43	0.9941	2017-Fang-NG	PRJNA375965
E156	Nongjiu	G. hirsutum	USA, North_America	1.58	0.9963	2017-Fang-NG	PRJNA375965
E157	Suxu138	G. hirsutum	Yangzi river in China, CHN, Asia	1.36	0.996	2017-Fang-NG	PRJNA375965
E158	Shiyuan638	G. hirsutum	Yellow river in China, CHN, Asia	3.59	0.9945	2017-Fang-NG	PRJNA375965
E16	Yu284	G. hirsutum	Yellow river in China, CHN, Asia	1.34	0.9722	2017-Fang-NG	PRJNA375965
E160	Ji85-3	G. hirsutum	Yellow river in China, CHN, Asia	1.66	0.9937	2017-Fang-NG	PRJNA375965
E162	Kuche96518	G. hirsutum	Xinjiang, CHN, Asia	1.51	0.9936	2017-Fang-NG	PRJNA375965
E163	Liao96-23-30	G. hirsutum	North of China, CHN, Asia	2.11	0.9678	2017-Fang-NG	PRJNA375965
E164	Kuitunxi96-167	G. hirsutum	Xinjiang, CHN, Asia	2.63	0.9973	2017-Fang-NG	PRJNA375965
E165	Handan109	G. hirsutum	Yellow river in China, CHN, Asia	3.35	0.9978	2017-Fang-NG	PRJNA375965
E105	Zhong07	G. hirsutum	Yellow river in China, CHN, Asia	3.17	0.9891	2017-Fang-NG	PRJNA375965
E166	FB20	G. hirsutum	USA, North_America	1.85	0.9971	2017-Fang-NG	PRJNA375965
E167	Ji91-12	G. hirsutum	Yellow river in China, CHN, Asia	1.87	0.9952	2017-Fang-NG	PRJNA375965
E169	Yun93kang393	G. hirsutum	Yellow river in China, CHN, Asia	3.16	0.9973	2017-Fang-NG	PRJNA375965
E17	Zhong12	G. hirsutum	Yellow river in China, CHN, Asia	2.57	0.9942	2017-Fang-NG	PRJNA375965
E170	KucheT94-4-2	G. hirsutum	Xinjiang, CHN, Asia	1.42	0.998	2017-Fang-NG	PRJNA375965
E171	Sulianmian116xi	G. hirsutum	Russia, Europe	2.34	0.9722	2017-Fang-NG	PRJNA375965
E173	Sulianmian91xi	G. hirsutum	Russia, Europe	2.7	0.986	2017-Fang-NG	PRJNA375965
E174	ST474	G. hirsutum	USA, North_America	3.24	0.998	2017-Fang-NG	PRJNA375965
E177	Simian2	G. hirsutum	Yangzi river in China, CHN, Asia	2.77	0.9954	2017-Fang-NG	PRJNA375965
E178	GK20	G. hirsutum	Yellow river in China, CHN, Asia	1.7	0.9928	2017-Fang-NG	PRJNA375965
E106	Yumian19	G. hirsutum	Yellow river in China, CHN, Asia	4.77	0.9909	2017-Fang-NG	PRJNA375965
E179	Zhong4612	G. hirsutum	Yellow river in China, CHN, Asia	0.46	0.9979	2017-Fang-NG	PRJNA375965
E18	Zhademian	G. hirsutum	Africa	5.07	0.9825	2017-Fang-NG	PRJNA375965
E180	SGKShixuan321	G. hirsutum	Yellow river in China, CHN, Asia	1.81	0.9983	2017-Fang-NG	PRJNA375965
E181	GP67	G. hirsutum	USA, North_America	3.24	0.9972	2017-Fang-NG	PRJNA375965
E182	TM-1-1	G. hirsutum	USA, North_America	4.2	0.9953	2017-Fang-NG	PRJNA375965
E183	CIR35-1	G. hirsutum	-	1.06252	0.9969	2017-Fang-NG	PRJNA375965
E184	DP33B	G. hirsutum	USA, North_America	6.01	0.9938	2017-Fang-NG	PRJNA375965
E185	Xinmian5	G. hirsutum	-	0.618152	0.9962	2017-Fang-NG	PRJNA375965
E187	Suyuan7235-2	G. hirsutum	Yangzi river in China, CHN, Asia	1.11	0.9973	2017-Fang-NG	PRJNA375965
E188	L142-9	G. hirsutum	Africa	1.05	0.9911	2017-Fang-NG	PRJNA375965
E107	Xintai79-11	G. hirsutum	Yellow river in China, CHN, Asia	2.59	0.9978	2017-Fang-NG	PRJNA375965
E189	HG-BR-8	G. hirsutum	USA, North_America	1.36	0.9938	2017-Fang-NG	PRJNA375965
E19	Zhong85271-1	G. hirsutum	Yellow river in China, CHN, Asia	3.27	0.9783	2017-Fang-NG	PRJNA375965
E190	CIR19	G. hirsutum	-	2.93226	0.9623	2017-Fang-NG	PRJNA375965
E191	Kanghuangwei164	G. hirsutum	Yellow river in China, CHN, Asia	1.45	0.9803	2017-Fang-NG	PRJNA375965
E192	JCG59	G. hirsutum	Yangzi river in China, CHN, Asia	1.87	0.9599	2017-Fang-NG	PRJNA375965
E193	AcalaSJ-4	G. hirsutum	USA, North_America	3.08	0.9585	2017-Fang-NG	PRJNA375965
E194	FeizhouE40	G. hirsutum	Africa	1.65	0.9981	2017-Fang-NG	PRJNA375965
E195	Mei8123	G. hirsutum	USA, North_America	2.84	0.8931	2017-Fang-NG	PRJNA375965
E196	LAPAR45	G. hirsutum	Brazil, South_America	2	0.9802	2017-Fang-NG	PRJNA375965
E197	Shan960329-2yuan3	G. hirsutum	Yellow river in China, CHN, Asia	0.92	0.9864	2017-Fang-NG	PRJNA375965
F001	108F	G. hirsutum	The Soviet Union, Europe	6.88	0.9984	2018-Ma-NG	PRJNA399050
F002	149X	G. hirsutum	The Soviet Union, Europe	6.17	0.9986	2018-Ma-NG	PRJNA399050
L079	208H-1	G. hirsutum	Pakistan, Asia	5.18	0.9955	2018-Ma-NG	PRJNA399050
B001	4133Bt	G. hirsutum	Henan, CHN, Asia	6.57	0.9981	2018-Ma-NG	PRJNA399050
F003	41B006	G. hirsutum	The Soviet Union, Europe	5.65	0.9985	2018-Ma-NG	PRJNA399050
L001	70-1437	G. hirsutum	Zhejiang, CHN, Asia	6.34	0.997	2018-Ma-NG	PRJNA399050
L002	70-24	G. hirsutum	Yunnan, CHN, Asia	7.53	0.9988	2018-Ma-NG	PRJNA399050
L080	70xuanxi733	G. hirsutum	Henan, CHN, Asia	6.47	0.999	2018-Ma-NG	PRJNA399050
L003	73-184	G. hirsutum	Shandong, CHN, Asia	5.75	0.9967	2018-Ma-NG	PRJNA399050
L081	73-782	G. hirsutum	Hubei, CHN, Asia	7.57	0.9988	2018-Ma-NG	PRJNA399050
D001	86-1(72-100)	G. hirsutum	Beijing, CHN, Asia	6.46	0.9977	2018-Ma-NG	PRJNA399050
F004	93Guowaiyin-14	G. hirsutum	Pakistan, Asia	5.99	0.9972	2018-Ma-NG	PRJNA399050
F005	93guowaiyin-17	G. hirsutum	Pakistan, Asia	5.87	0.9988	2018-Ma-NG	PRJNA399050
F006	93guowaiyin-4	G. hirsutum	Pakistan, Asia	6.54	0.9988	2018-Ma-NG	PRJNA399050
B002	A41772Bt	G. hirsutum	Henan, CHN, Asia	5.38	0.9982	2018-Ma-NG	PRJNA399050
B003	A971Bt	G. hirsutum	Henan, CHN, Asia	7.93	0.9986	2018-Ma-NG	PRJNA399050
F008	AC321	G. hirsutum	Pakistan, Asia	7.27	0.9966	2018-Ma-NG	PRJNA399050
F071	Acala1517-70	G. hirsutum	USA, North_America	5.9	0.9983	2018-Ma-NG	PRJNA399050
L004	Anjiyan-60	G. hirsutum	The Soviet Union, Europe	6.46	0.9992	2018-Ma-NG	PRJNA399050
F009	AoSiV2-1	G. hirsutum	Henan, CHN, Asia	7.08	0.9983	2018-Ma-NG	PRJNA399050
F010	AoV2/757	G. hirsutum	Henan, CHN, Asia	5.92	0.999	2018-Ma-NG	PRJNA399050
F011	Ari1327	G. hirsutum	Henan, CHN, Asia	6.67	0.9984	2018-Ma-NG	PRJNA399050
F012	Ari3696	G. hirsutum	USA, North_America	6.48	0.9989	2018-Ma-NG	PRJNA399050
F070	Ari3697	G. hirsutum	USA, North_America	5.9	0.9979	2018-Ma-NG	PRJNA399050
F072	Ari971	G. hirsutum	Australia, Oceania	5.53	0.9985	2018-Ma-NG	PRJNA399050
F073	Arkansas971	G. hirsutum	Australia, Oceania	6.28	0.999	2018-Ma-NG	PRJNA399050
F092	B-35	G. hirsutum	USA, North_America	6.9	0.9991	2018-Ma-NG	PRJNA399050
F013	Babshaw1	G. hirsutum	USA, North_America	6.64	0.9989	2018-Ma-NG	PRJNA399050
B006	Baimian1	G. hirsutum	Henan, CHN, Asia	7.1	0.9969	2018-Ma-NG	PRJNA399050
L006	Bamanaliangdamian	G. hirsutum	Guangxi, CHN, Asia	7.11	0.9995	2018-Ma-NG	PRJNA399050
L083	Bamian1	G. hirsutum	Sichuan, CHN, Asia	5.94	0.9992	2018-Ma-NG	PRJNA399050
L005	Banong212	G. hirsutum	Xinjiang, CHN, Asia	7.43	0.9991	2018-Ma-NG	PRJNA399050
B064	Bao2367	G. hirsutum	Bulgaria, Europe	9.15	0.9979	2018-Ma-NG	PRJNA399050
B065	Bao6716-1	G. hirsutum	Hebei, CHN, Asia	7.57	0.9977	2018-Ma-NG	PRJNA399050
L007	Baoshandatao	G. hirsutum	Shanghai, CHN, Asia	7.71	0.9972	2018-Ma-NG	PRJNA399050
F074	Baxi006	G. hirsutum	Brazil, South_America	6.16	0.9988	2018-Ma-NG	PRJNA399050
L008	Beichugongshemian	G. hirsutum	Hebei, CHN, Asia	6.25	0.9962	2018-Ma-NG	PRJNA399050
L009	Beijing432	G. hirsutum	Beijing, CHN, Asia	6.67	0.9964	2018-Ma-NG	PRJNA399050
F014	BJA592	G. hirsutum	Uganda, Africa	6.49	0.9978	2018-Ma-NG	PRJNA399050
L110	Bole07-11	G. hirsutum	Xinjiang, CHN, Asia	6.74	0.998	2018-Ma-NG	PRJNA399050
L111	Bole34	G. hirsutum	Xinjiang, CHN, Asia	6.23	0.9985	2018-Ma-NG	PRJNA399050
F075	Bomian3	G. hirsutum	Jiangxi, CHN, Asia	6.1	0.999	2018-Ma-NG	PRJNA399050
F015	BP52	G. hirsutum	Uganda, Africa	6.14	0.9953	2018-Ma-NG	PRJNA399050
L010	Bu3363-1	G. hirsutum	USA, North_America	6.57	0.9983	2018-Ma-NG	PRJNA399050
F076	Buhala6	G. hirsutum	Uzbekistan, Asia	5.89	0.9985	2018-Ma-NG	PRJNA399050
F068	C1835	G. hirsutum	The Soviet Union, Europe	6.72	0.9983	2018-Ma-NG	PRJNA399050
F094	C6524	G. hirsutum	The Soviet Union, Europe	6.81	0.9982	2018-Ma-NG	PRJNA399050
L084	Caike510	G. hirsutum	USA, North_America	6.32	0.9993	2018-Ma-NG	PRJNA399050
F016	CC28	G. hirsutum	Missouri, USA, North_America	6.85	0.9992	2018-Ma-NG	PRJNA399050
D096	CCRI10	G. hirsutum	Henan, CHN, Asia	6.32	0.9984	2018-Ma-NG	PRJNA399050
D097	CCRI12	G. hirsutum	Henan, CHN, Asia	6.42	0.9964	2018-Ma-NG	PRJNA399050
D098	CCRI16	G. hirsutum	Henan, CHN, Asia	5.87	0.9952	2018-Ma-NG	PRJNA399050
D099	CCRI17	G. hirsutum	Henan, CHN, Asia	6.24	0.9991	2018-Ma-NG	PRJNA399050
D100	CCRI19	G. hirsutum	Henan, CHN, Asia	7.78	0.9988	2018-Ma-NG	PRJNA399050
D101	CCRI23	G. hirsutum	Henan, CHN, Asia	7.32	0.9981	2018-Ma-NG	PRJNA399050
B051	CCRI30	G. hirsutum	Henan, CHN, Asia	7.48	0.9986	2018-Ma-NG	PRJNA399050
B066	CCRI35	G. hirsutum	Henan, CHN, Asia	6.02	0.9989	2018-Ma-NG	PRJNA399050
B052	CCRI36	G. hirsutum	Henan, CHN, Asia	5.45	0.998	2018-Ma-NG	PRJNA399050
B053	CCRI41	G. hirsutum	Henan, CHN, Asia	6.3	0.9989	2018-Ma-NG	PRJNA399050
B054	CCRI43	G. hirsutum	Henan, CHN, Asia	5.63	0.9993	2018-Ma-NG	PRJNA399050
B055	CCRI49	G. hirsutum	Henan, CHN, Asia	5.74	0.9997	2018-Ma-NG	PRJNA399050
B056	CCRI50	G. hirsutum	Henan, CHN, Asia	7.07	0.9993	2018-Ma-NG	PRJNA399050
B057	CCRI60	G. hirsutum	Henan, CHN, Asia	6.66	0.9981	2018-Ma-NG	PRJNA399050
B058	CCRI81	G. hirsutum	Henan, CHN, Asia	6.22	0.9982	2018-Ma-NG	PRJNA399050
B059	CCRI82	G. hirsutum	Henan, CHN, Asia	6.65	0.9988	2018-Ma-NG	PRJNA399050
F017	Cestam86-1	G. hirsutum	Mexico, North_America	6.96	0.9991	2018-Ma-NG	PRJNA399050
F018	CF-43/2	G. hirsutum	Turkey, Asia	5.98	0.9982	2018-Ma-NG	PRJNA399050
L074	Chad3	G. hirsutum	CHAD, Africa	7.86	0.999	2018-Ma-NG	PRJNA399050
L011	Changkangmian-3	G. hirsutum	Jiangsu, CHN, Asia	6.79	0.9993	2018-Ma-NG	PRJNA399050
F077	Chaojijiao	G. hirsutum	Jiangsu, CHN, Asia	6.11	0.9989	2018-Ma-NG	PRJNA399050
F078	Chaojijiaodezimian	G. hirsutum	USA, North_America	5.58	0.999	2018-Ma-NG	PRJNA399050
F019	Chirpan996	G. hirsutum	Bulgaria, Europe	6.5	0.9982	2018-Ma-NG	PRJNA399050
B007	Chuan169-6	G. hirsutum	Sichuan, CHN, Asia	7.87	0.9994	2018-Ma-NG	PRJNA399050
L117	Chuan206	G. hirsutum	Sichuan, CHN, Asia	6.78	0.9991	2018-Ma-NG	PRJNA399050
L118	Chuan3593	G. hirsutum	Sichuan, CHN, Asia	5.94	0.9988	2018-Ma-NG	PRJNA399050
L012	Chuilingmian	G. hirsutum	Sichuan, CHN, Asia	9.02	0.9982	2018-Ma-NG	PRJNA399050
D002	Cimian9	G. hirsutum	Zhejiang, CHN, Asia	7.36	0.9989	2018-Ma-NG	PRJNA399050
F088	Colombia	G. hirsutum	USA, North_America	6.19	0.998	2018-Ma-NG	PRJNA399050
F020	Cook1627	G. hirsutum	USA, North_America	5.85	0.9987	2018-Ma-NG	PRJNA399050
F021	CZA(70)33	G. hirsutum	Australia, Oceania	6.64	0.9989	2018-Ma-NG	PRJNA399050
B008	Dai4554	G. hirsutum	Hubei, CHN, Asia	5.67	0.9993	2018-Ma-NG	PRJNA399050
F079	Daihongdai-1	G. hirsutum	Jiangsu, CHN, Asia	6.46	0.9981	2018-Ma-NG	PRJNA399050
L085	Dalingmian69-1	G. hirsutum	Hunan, CHN, Asia	5.64	0.9981	2018-Ma-NG	PRJNA399050
D003	Damian20	G. hirsutum	Sichuan, CHN, Asia	5.67	0.9989	2018-Ma-NG	PRJNA399050
L013	Dataomian-2	G. hirsutum	Hubei, CHN, Asia	5.66	0.9969	2018-Ma-NG	PRJNA399050
L014	Dazemian-2	G. hirsutum	Shandong, CHN, Asia	7.32	0.9982	2018-Ma-NG	PRJNA399050
F022	Delcot277-5	G. hirsutum	USA, North_America	6.31	0.9984	2018-Ma-NG	PRJNA399050
F084	Delfos2404	G. hirsutum	USA, North_America	6.08	0.9986	2018-Ma-NG	PRJNA399050
F023	Delfos9169A	G. hirsutum	USA, North_America	6.34	0.9993	2018-Ma-NG	PRJNA399050
F080	Deltapine15-2	G. hirsutum	USA, North_America	6.67	0.9985	2018-Ma-NG	PRJNA399050
L015	deltapine16	G. hirsutum	Hubei, CHN, Asia	6.37	0.9966	2018-Ma-NG	PRJNA399050
F081	Deltapine15xYapengmian	G. hirsutum	USA, North_America	6.75	0.9973	2018-Ma-NG	PRJNA399050
F082	Deltapine-duanguozhi	G. hirsutum	USA, North_America	6.02	0.9991	2018-Ma-NG	PRJNA399050
F085	DengenHS120	G. hirsutum	USA, North_America	5.96	0.9987	2018-Ma-NG	PRJNA399050
F024	DES926-1	G. hirsutum	USA, North_America	5.41	0.9976	2018-Ma-NG	PRJNA399050
F025	Desmotada	G. hirsutum	Spain, Europe	5.83	0.9988	2018-Ma-NG	PRJNA399050
F083	Dezhou973	G. hirsutum	USA, North_America	6.45	0.999	2018-Ma-NG	PRJNA399050
L016	Dianlijiangxianmiaohua	G. hirsutum	Yunnan, CHN, Asia	6.93	0.9976	2018-Ma-NG	PRJNA399050
D004	Dongting1	G. hirsutum	Hunan, CHN, Asia	7.28	0.999	2018-Ma-NG	PRJNA399050
D005	Dongting3	G. hirsutum	Hunan, CHN, Asia	7.64	0.9959	2018-Ma-NG	PRJNA399050
F026	DP90	G. hirsutum	USA, North_America	5.67	0.998	2018-Ma-NG	PRJNA399050
B082	E0908	G. hirsutum	Hubei, CHN, Asia	6.51	0.9977	2018-Ma-NG	PRJNA399050
F086	E-40	G. hirsutum	Sudan, Africa	8.4	0.9992	2018-Ma-NG	PRJNA399050
L119	E4396	G. hirsutum	Hubei, CHN, Asia	6.66	0.9979	2018-Ma-NG	PRJNA399050
D006	E82-6078	G. hirsutum	Hubei, CHN, Asia	7.25	0.9993	2018-Ma-NG	PRJNA399050
B071	E901	G. hirsutum	Hubei, CHN, Asia	7.27	0.9994	2018-Ma-NG	PRJNA399050
L091	Eguangmian-1	G. hirsutum	USA, North_America	7.18	0.9987	2018-Ma-NG	PRJNA399050
B009	Ekangmian10-1	G. hirsutum	Hubei, CHN, Asia	8.15	0.9992	2018-Ma-NG	PRJNA399050
B010	Ekangmian8	G. hirsutum	Hubei, CHN, Asia	6.3	0.9986	2018-Ma-NG	PRJNA399050
D007	Emian12	G. hirsutum	Hubei, CHN, Asia	6.23	0.9969	2018-Ma-NG	PRJNA399050
B011	Emian19-1	G. hirsutum	Hubei, CHN, Asia	5.71	0.9957	2018-Ma-NG	PRJNA399050
B072	Emian20-1	G. hirsutum	Hubei, CHN, Asia	7.97	0.9991	2018-Ma-NG	PRJNA399050
B012	Emian21	G. hirsutum	Hubei, CHN, Asia	5.97	0.9973	2018-Ma-NG	PRJNA399050
F027	EmpireStrN2-4	G. hirsutum	USA, North_America	6.45	0.9993	2018-Ma-NG	PRJNA399050
L090	EQ872	G. hirsutum	Hubei, CHN, Asia	6.87	0.9989	2018-Ma-NG	PRJNA399050
D008	Esha28-1	G. hirsutum	Hubei, CHN, Asia	7.76	0.9985	2018-Ma-NG	PRJNA399050
F089	Express	G. hirsutum	USA, North_America	7.76	0.9944	2018-Ma-NG	PRJNA399050
F028	F281	G. hirsutum	France, Europe	5.99	0.9992	2018-Ma-NG	PRJNA399050
L017	Fandimian	G. hirsutum	Henan, CHN, Asia	5.37	0.9992	2018-Ma-NG	PRJNA399050
F087	Feiergan175	G. hirsutum	The Soviet Union, Europe	5.63	0.9984	2018-Ma-NG	PRJNA399050
F029	FH682	G. hirsutum	Pakistan, Asia	5.63	0.9971	2018-Ma-NG	PRJNA399050
D009	Ganmian12-1	G. hirsutum	Jiangxi, CHN, Asia	6.12	0.9968	2018-Ma-NG	PRJNA399050
D010	ganmian11	G. hirsutum	Jiangxi, CHN, Asia	5.87	0.9985	2018-Ma-NG	PRJNA399050
D011	Ganzao032	G. hirsutum	Jiangxi, CHN, Asia	6.03	0.9985	2018-Ma-NG	PRJNA399050
F030	gL2gl3	G. hirsutum	USA, North_America	6.02	0.9983	2018-Ma-NG	PRJNA399050
F031	GP135	G. hirsutum	USA, North_America	6.47	0.9987	2018-Ma-NG	PRJNA399050
F032	GP203	G. hirsutum	USA, North_America	6.03	0.9967	2018-Ma-NG	PRJNA399050
F033	GP81	G. hirsutum	USA, North_America	6.12	0.9988	2018-Ma-NG	PRJNA399050
F034	Greenlint	G. hirsutum	Pakistan, Asia	7	0.9994	2018-Ma-NG	PRJNA399050
L018	Guidu''anxianbaizi	G. hirsutum	Guangxi, CHN, Asia	7.03	0.9993	2018-Ma-NG	PRJNA399050
L019	Guiluochengdamian	G. hirsutum	Guangxi, CHN, Asia	7.74	0.998	2018-Ma-NG	PRJNA399050
B013	Guoxinmian3-1	G. hirsutum	Hebei, CHN, Asia	7.27	0.9995	2018-Ma-NG	PRJNA399050
F035	GZNn	G. hirsutum	USA, North_America	5.48	0.9981	2018-Ma-NG	PRJNA399050
D012	Han241	G. hirsutum	Hebei, CHN, Asia	5.94	0.9986	2018-Ma-NG	PRJNA399050
B073	Han284	G. hirsutum	Hebei, CHN, Asia	6.76	0.9985	2018-Ma-NG	PRJNA399050
B074	Handan333-1	G. hirsutum	Hebei, CHN, Asia	6.18	0.9991	2018-Ma-NG	PRJNA399050
L112	Heda65-125	G. hirsutum	Hebei, CHN, Asia	7.27	0.9985	2018-Ma-NG	PRJNA399050
L021	Heishanmian1-1	G. hirsutum	Liaoning, CHN, Asia	6.09	0.9974	2018-Ma-NG	PRJNA399050
D013	Henan79-2	G. hirsutum	Henan, CHN, Asia	7.06	0.9996	2018-Ma-NG	PRJNA399050
L020	Henandalingdasimian	G. hirsutum	Henan, CHN, Asia	7.73	0.9991	2018-Ma-NG	PRJNA399050
F036	HF5RUP	G. hirsutum	USA, North_America	6.12	0.9964	2018-Ma-NG	PRJNA399050
L022	Hongjijiaoyebairong	G. hirsutum	Xinjiang, CHN, Asia	6.57	0.998	2018-Ma-NG	PRJNA399050
L023	Hongshi5	G. hirsutum	Jiangsu, CHN, Asia	6.36	0.9982	2018-Ma-NG	PRJNA399050
L025	Huabanye	G. hirsutum	Henan, CHN, Asia	6.38	0.9979	2018-Ma-NG	PRJNA399050
L126	Huazhong106	G. hirsutum	Hubei, CHN, Asia	5.82	0.9961	2018-Ma-NG	PRJNA399050
L113	Huazhongyuan91-230	G. hirsutum	Hubei, CHN, Asia	5.79	0.9993	2018-Ma-NG	PRJNA399050
L026	Huixianyiwohou	G. hirsutum	Henan, CHN, Asia	5.65	0.9991	2018-Ma-NG	PRJNA399050
D014	Humian204	G. hirsutum	Shanghai, CHN, Asia	7.42	0.9994	2018-Ma-NG	PRJNA399050
L024	Hunanmayangyangmianhua	G. hirsutum	Hunan, CHN, Asia	7.1	0.9995	2018-Ma-NG	PRJNA399050
B004	J02-247-2	G. hirsutum	Jiangsu, CHN, Asia	6.33	0.9989	2018-Ma-NG	PRJNA399050
L082	J02508	G. hirsutum	Jiangsu, CHN, Asia	6.85	0.9992	2018-Ma-NG	PRJNA399050
F037	JCG82	G. hirsutum	Jiangsu, CHN, Asia	7.53	0.9992	2018-Ma-NG	PRJNA399050
B014	Ji169	G. hirsutum	Hebei, CHN, Asia	7.57	0.999	2018-Ma-NG	PRJNA399050
B015	Ji91-28	G. hirsutum	Hebei, CHN, Asia	6.28	0.9985	2018-Ma-NG	PRJNA399050
D021	Jiangsumian1-1	G. hirsutum	Jiangsu, CHN, Asia	5.78	0.9976	2018-Ma-NG	PRJNA399050
L028	Jianyang303	G. hirsutum	Sichuan, CHN, Asia	4.98	0.9987	2018-Ma-NG	PRJNA399050
B016	Jifeng908	G. hirsutum	Hebei, CHN, Asia	5.98	0.9992	2018-Ma-NG	PRJNA399050
B075	Jihekangyan	G. hirsutum	Hebei, CHN, Asia	6.58	0.9988	2018-Ma-NG	PRJNA399050
L027	Jijiaohongyemian	G. hirsutum	Sichuan, CHN, Asia	6.5	0.9991	2018-Ma-NG	PRJNA399050
D018	Jimian11-1	G. hirsutum	Hebei, CHN, Asia	5.56	0.9989	2018-Ma-NG	PRJNA399050
D015	Jimian-1	G. hirsutum	Hebei, CHN, Asia	6.54	0.9975	2018-Ma-NG	PRJNA399050
D016	Jimian17	G. hirsutum	Hebei, CHN, Asia	6.8	0.9986	2018-Ma-NG	PRJNA399050
D017	Jimian20-1	G. hirsutum	Hebei, CHN, Asia	7.61	0.9994	2018-Ma-NG	PRJNA399050
B017	Jimian668	G. hirsutum	Hebei, CHN, Asia	5.64	0.9991	2018-Ma-NG	PRJNA399050
D019	Jimian8-1	G. hirsutum	Hebei, CHN, Asia	7.42	0.9977	2018-Ma-NG	PRJNA399050
L029	Jin417	G. hirsutum	Liaoning, CHN, Asia	6.42	0.9972	2018-Ma-NG	PRJNA399050
D023	Jin7	G. hirsutum	Shanxi, CHN, Asia	8.08	0.9987	2018-Ma-NG	PRJNA399050
B024	Jing55173	G. hirsutum	Hubei, CHN, Asia	6.09	0.9989	2018-Ma-NG	PRJNA399050
D022	Jinmian2-1	G. hirsutum	Liaoning, CHN, Asia	6.13	0.9972	2018-Ma-NG	PRJNA399050
D024	Jinmian20	G. hirsutum	Shanxi, CHN, Asia	6.94	0.9977	2018-Ma-NG	PRJNA399050
D025	Jinmian25-1	G. hirsutum	Shanxi, CHN, Asia	7.04	0.9964	2018-Ma-NG	PRJNA399050
B018	Jinmian33	G. hirsutum	Shanxi, CHN, Asia	7.83	0.9985	2018-Ma-NG	PRJNA399050
B019	Jinmian34	G. hirsutum	Shanxi, CHN, Asia	6.15	0.9992	2018-Ma-NG	PRJNA399050
B020	Jinmian36-1	G. hirsutum	Shanxi, CHN, Asia	6.37	0.9994	2018-Ma-NG	PRJNA399050
B021	Jinmian38-1	G. hirsutum	Shanxi, CHN, Asia	7.08	0.9987	2018-Ma-NG	PRJNA399050
B022	Jinmian46	G. hirsutum	Shanxi, CHN, Asia	5.96	0.9992	2018-Ma-NG	PRJNA399050
B023	Jinmian49	G. hirsutum	Shanxi, CHN, Asia	7.84	0.9989	2018-Ma-NG	PRJNA399050
L120	Jinnongdayuan3-1	G. hirsutum	Shanxi, CHN, Asia	6.12	0.999	2018-Ma-NG	PRJNA399050
D020	Jinong355	G. hirsutum	Hebei, CHN, Asia	7.15	0.9989	2018-Ma-NG	PRJNA399050
D026	Jinyuan1081	G. hirsutum	Shanxi, CHN, Asia	6.68	0.9986	2018-Ma-NG	PRJNA399050
L030	Jinzhoutuihuamian	G. hirsutum	Hubei, CHN, Asia	6.23	0.9981	2018-Ma-NG	PRJNA399050
D027	Jiumian2	G. hirsutum	Gansu, CHN, Asia	5.62	0.9994	2018-Ma-NG	PRJNA399050
D028	Jiumian8	G. hirsutum	Gansu, CHN, Asia	6.76	0.9992	2018-Ma-NG	PRJNA399050
D029	Junmian1-1	G. hirsutum	Xinjiang, CHN, Asia	6.48	0.9984	2018-Ma-NG	PRJNA399050
F038	K8J508	G. hirsutum	Henan, CHN, Asia	7.07	0.9985	2018-Ma-NG	PRJNA399050
B076	Kang5	G. hirsutum	Henan, CHN, Asia	5.48	0.9834	2018-Ma-NG	PRJNA399050
L031	Kashi736	G. hirsutum	Xinjiang, CHN, Asia	5.6	0.9977	2018-Ma-NG	PRJNA399050
D030	Keyi7	G. hirsutum	Xinjiang, CHN, Asia	6.48	0.9985	2018-Ma-NG	PRJNA399050
D031	Keyuan1	G. hirsutum	Beijing, CHN, Asia	7.54	0.9988	2018-Ma-NG	PRJNA399050
D032	Keyuan4	G. hirsutum	Beijing, CHN, Asia	6.48	0.9996	2018-Ma-NG	PRJNA399050
F039	King-1	G. hirsutum	USA, North_America	6.82	0.997	2018-Ma-NG	PRJNA399050
L032	Kuche96515	G. hirsutum	Xinjiang, CHN, Asia	5.76	0.998	2018-Ma-NG	PRJNA399050
L033	KucheT94-4-1	G. hirsutum	Xinjiang, CHN, Asia	5.81	0.9969	2018-Ma-NG	PRJNA399050
L034	Kuitunxi353	G. hirsutum	Xinjiang, CHN, Asia	6.68	0.999	2018-Ma-NG	PRJNA399050
F040	L-5F45	G. hirsutum	USA, North_America	5.79	0.9991	2018-Ma-NG	PRJNA399050
F041	LambrightGL-N	G. hirsutum	USA, North_America	6.41	0.998	2018-Ma-NG	PRJNA399050
L035	LanghuangF10bai	G. hirsutum	Henan, CHN, Asia	5.48	0.999	2018-Ma-NG	PRJNA399050
L108	LanghuangF10zong	G. hirsutum	Henan, CHN, Asia	6.3	0.998	2018-Ma-NG	PRJNA399050
L036	Laoyangmian	G. hirsutum	Shaanxi, CHN, Asia	6.54	0.9989	2018-Ma-NG	PRJNA399050
D034	Li771-436	G. hirsutum	Hunan, CHN, Asia	5.73	0.9993	2018-Ma-NG	PRJNA399050
L094	Liao113	G. hirsutum	Shandong, CHN, Asia	6.65	0.9982	2018-Ma-NG	PRJNA399050
L102	Liao2277	G. hirsutum	Liaoning, CHN, Asia	6.67	0.9996	2018-Ma-NG	PRJNA399050
B025	Liao4853-1	G. hirsutum	Liaoning, CHN, Asia	6.91	0.9993	2018-Ma-NG	PRJNA399050
L092	Liao7003	G. hirsutum	Liaoning, CHN, Asia	5.3	0.999	2018-Ma-NG	PRJNA399050
L093	Liao7334-7728	G. hirsutum	Liaoning, CHN, Asia	6.31	0.9968	2018-Ma-NG	PRJNA399050
D035	Liaojinmian3	G. hirsutum	Liaoning, CHN, Asia	5.56	0.9995	2018-Ma-NG	PRJNA399050
D036	Liaomian9	G. hirsutum	Liaoning, CHN, Asia	6.61	0.9984	2018-Ma-NG	PRJNA399050
D037	Liaowu1201	G. hirsutum	Liaoning, CHN, Asia	6.84	0.9987	2018-Ma-NG	PRJNA399050
L037	Liaoyangduomao	G. hirsutum	Liaoning, CHN, Asia	6.17	0.999	2018-Ma-NG	PRJNA399050
L038	Liaoyangduomaomian	G. hirsutum	Liaoning, CHN, Asia	6.99	0.9994	2018-Ma-NG	PRJNA399050
L039	Liaoyanglvrongmian	G. hirsutum	Liaoning, CHN, Asia	7.08	0.9959	2018-Ma-NG	PRJNA399050
L042	Lingbaomian	G. hirsutum	Henan, CHN, Asia	6.95	0.9991	2018-Ma-NG	PRJNA399050
L103	Linqing201-1	G. hirsutum	Shandong, CHN, Asia	6.12	0.999	2018-Ma-NG	PRJNA399050
L040	Linqing2350	G. hirsutum	Shandong, CHN, Asia	6.59	0.997	2018-Ma-NG	PRJNA399050
L041	Linqing2352	G. hirsutum	Shandong, CHN, Asia	5.98	0.9995	2018-Ma-NG	PRJNA399050
F043	LocalCotton-1	G. hirsutum	Russia, Europe	7.38	0.9983	2018-Ma-NG	PRJNA399050
F042	Localcotton-2	G. hirsutum	Russia, Europe	8.04	0.9974	2018-Ma-NG	PRJNA399050
B026	Lu1138	G. hirsutum	Shandong, CHN, Asia	6.33	0.9993	2018-Ma-NG	PRJNA399050
L095	Lu890	G. hirsutum	Shandong, CHN, Asia	6.7	0.9994	2018-Ma-NG	PRJNA399050
D038	Lumian1	G. hirsutum	Shandong, CHN, Asia	6.53	0.9977	2018-Ma-NG	PRJNA399050
D039	Lumian2-1	G. hirsutum	Shandong, CHN, Asia	7.01	0.999	2018-Ma-NG	PRJNA399050
D040	Lumian6	G. hirsutum	Shandong, CHN, Asia	7.03	0.9993	2018-Ma-NG	PRJNA399050
B028	Lumianyan28	G. hirsutum	Shandong, CHN, Asia	5.59	0.999	2018-Ma-NG	PRJNA399050
L043	Luodiantiezi-1	G. hirsutum	Guizhou, CHN, Asia	6.99	0.9939	2018-Ma-NG	PRJNA399050
B029	Luxu1	G. hirsutum	Henan, CHN, Asia	6.71	0.999	2018-Ma-NG	PRJNA399050
B027	Luyanmian16	G. hirsutum	Shandong, CHN, Asia	7.2	0.9987	2018-Ma-NG	PRJNA399050
L104	Luyuan343	G. hirsutum	Shandong, CHN, Asia	6.38	0.999	2018-Ma-NG	PRJNA399050
F090	M28114-313	G. hirsutum	USA, North_America	6.28	0.9971	2018-Ma-NG	PRJNA399050
F044	M-8114-0224	G. hirsutum	USA, North_America	6.02	0.9993	2018-Ma-NG	PRJNA399050
F045	M-8124-1159-2	G. hirsutum	USA, North_America	7.05	0.9968	2018-Ma-NG	PRJNA399050
F091	M87-2	G. hirsutum	USA, North_America	6.75	0.9988	2018-Ma-NG	PRJNA399050
F046	MAR-7A-3	G. hirsutum	USA, North_America	7.4	0.9969	2018-Ma-NG	PRJNA399050
L044	Meiduomao	G. hirsutum	Henan, CHN, Asia	5.7	0.9992	2018-Ma-NG	PRJNA399050
F047	Miscot7803-52-1	G. hirsutum	USA, North_America	5.87	0.9975	2018-Ma-NG	PRJNA399050
F093	misikete8711ne	G. hirsutum	USA, North_America	5.42	0.9992	2018-Ma-NG	PRJNA399050
F048	MSCO-8	G. hirsutum	USA, North_America	6.77	0.9991	2018-Ma-NG	PRJNA399050
F049	N73DeltapineNGF-2	G. hirsutum	Australia, Oceania	5.58	0.9986	2018-Ma-NG	PRJNA399050
F050	N74-250-2	G. hirsutum	Australia, Oceania	7.15	0.9983	2018-Ma-NG	PRJNA399050
L045	Nandanbadidahua	G. hirsutum	Guangxi, CHN, Asia	7.19	0.9995	2018-Ma-NG	PRJNA399050
L046	Nandanlihudamian	G. hirsutum	Guangxi, CHN, Asia	7.47	0.9989	2018-Ma-NG	PRJNA399050
L047	Nanguamian	G. hirsutum	Hubei, CHN, Asia	8.52	0.9995	2018-Ma-NG	PRJNA399050
L048	Nantong87-598	G. hirsutum	Jiangsu, CHN, Asia	6.8	0.9978	2018-Ma-NG	PRJNA399050
L122	Nianmian9	G. hirsutum	Jiangsu, CHN, Asia	6.31	0.9983	2018-Ma-NG	PRJNA399050
L096	Ning523	G. hirsutum	Nanjing, CHN, Asia	6.49	0.9992	2018-Ma-NG	PRJNA399050
L121	Ningmian18	G. hirsutum	Jiangsu, CHN, Asia	5.94	0.998	2018-Ma-NG	PRJNA399050
B030	Nongdamian7	G. hirsutum	Hebei, CHN, Asia	5.47	0.9965	2018-Ma-NG	PRJNA399050
B031	Nongdamian8-1	G. hirsutum	Hebei, CHN, Asia	6.65	0.9977	2018-Ma-NG	PRJNA399050
L049	Nongguang1	G. hirsutum	Liaoning, CHN, Asia	6.8	0.9982	2018-Ma-NG	PRJNA399050
L097	Nonglin1	G. hirsutum	Japan, Asia	6.79	0.9982	2018-Ma-NG	PRJNA399050
F051	PD0113	G. hirsutum	USA, North_America	6.15	0.9984	2018-Ma-NG	PRJNA399050
F052	PD2165	G. hirsutum	USA, North_America	6.39	0.9989	2018-Ma-NG	PRJNA399050
F053	PD3246	G. hirsutum	USA, North_America	5.67	0.9979	2018-Ma-NG	PRJNA399050
F054	PD6186	G. hirsutum	USA, North_America	6.14	0.9977	2018-Ma-NG	PRJNA399050
F055	PD97072	G. hirsutum	USA, North_America	6.11	0.9991	2018-Ma-NG	PRJNA399050
D041	Pengze4	G. hirsutum	Jiangxi, CHN, Asia	6.76	0.9983	2018-Ma-NG	PRJNA399050
F056	Pilose-3	G. hirsutum	Pakistan, Asia	6.24	0.9988	2018-Ma-NG	PRJNA399050
L050	Pingtanglaoyanghua	G. hirsutum	Guizhou, CHN, Asia	6.13	0.9982	2018-Ma-NG	PRJNA399050
F057	Qik-2	G. hirsutum	USA, North_America	6.61	0.9992	2018-Ma-NG	PRJNA399050
D042	Qinli514-1	G. hirsutum	Shaanxi, CHN, Asia	9.23	0.9983	2018-Ma-NG	PRJNA399050
D043	Qinyuan93089	G. hirsutum	Shaanxi, CHN, Asia	6.28	0.9993	2018-Ma-NG	PRJNA399050
L051	Qunkemian	G. hirsutum	Jiangsu, CHN, Asia	6.13	0.9982	2018-Ma-NG	PRJNA399050
F058	R01sandu85	G. hirsutum	Henan, CHN, Asia	5.72	0.9986	2018-Ma-NG	PRJNA399050
F059	R8166S91	G. hirsutum	Henan, CHN, Asia	5.72	0.9986	2018-Ma-NG	PRJNA399050
L052	Rendong67-86	G. hirsutum	Sichuan, CHN, Asia	6.24	0.9942	2018-Ma-NG	PRJNA399050
F060	Rowden	G. hirsutum	USA, North_America	6.95	0.9985	2018-Ma-NG	PRJNA399050
L107	Rtbaixu-2	G. hirsutum	USA, North_America	6.93	0.9975	2018-Ma-NG	PRJNA399050
L106	RTN78	G. hirsutum	Henan, CHN, Asia	6.66	0.9964	2018-Ma-NG	PRJNA399050
F061	SA1064B1	G. hirsutum	USA, North_America	6.05	0.9986	2018-Ma-NG	PRJNA399050
L098	Sanhu84-1	G. hirsutum	Hubei, CHN, Asia	6.45	0.9993	2018-Ma-NG	PRJNA399050
B005	SGK9708	G. hirsutum	Henan, CHN, Asia	5.52	0.9985	2018-Ma-NG	PRJNA399050
D044	Shaan2754	G. hirsutum	Shaanxi, CHN, Asia	7.06	0.9971	2018-Ma-NG	PRJNA399050
D045	Shaan2812	G. hirsutum	Shaanxi, CHN, Asia	7	0.9983	2018-Ma-NG	PRJNA399050
D046	Shaan4080	G. hirsutum	Shaanxi, CHN, Asia	5.04	0.9961	2018-Ma-NG	PRJNA399050
D047	Shaan416	G. hirsutum	Shaanxi, CHN, Asia	6.15	0.9985	2018-Ma-NG	PRJNA399050
D048	Shaan689	G. hirsutum	Shaanxi, CHN, Asia	6.77	0.9985	2018-Ma-NG	PRJNA399050
D049	Shaan954	G. hirsutum	Shaanxi, CHN, Asia	6.74	0.9976	2018-Ma-NG	PRJNA399050
L109	Shaandaixi	G. hirsutum	Hebei, CHN, Asia	7.18	0.9976	2018-Ma-NG	PRJNA399050
L054	Shaansanyuan78-782	G. hirsutum	Shaanxi, CHN, Asia	6.01	0.9978	2018-Ma-NG	PRJNA399050
L053	Shalu1	G. hirsutum	Xinjiang, CHN, Asia	7.95	0.9932	2018-Ma-NG	PRJNA399050
L055	Shanghai368	G. hirsutum	Shanghai, CHN, Asia	6.2	0.9969	2018-Ma-NG	PRJNA399050
L056	Shaoyangdatao	G. hirsutum	Hunan, CHN, Asia	6.08	0.998	2018-Ma-NG	PRJNA399050
L114	Shihezi913	G. hirsutum	Xinjiang, CHN, Asia	6.64	0.9973	2018-Ma-NG	PRJNA399050
B032	Shikang39	G. hirsutum	Hebei, CHN, Asia	6.8	0.9989	2018-Ma-NG	PRJNA399050
B033	Shiyuan345	G. hirsutum	Hebei, CHN, Asia	6.78	0.9979	2018-Ma-NG	PRJNA399050
B034	Shuangjia321	G. hirsutum	Hebei, CHN, Asia	6.59	0.9986	2018-Ma-NG	PRJNA399050
L058	Shuangtaomian	G. hirsutum	Hebei, CHN, Asia	6.19	0.9974	2018-Ma-NG	PRJNA399050
B077	Si168-1	G. hirsutum	Jiangsu, CHN, Asia	6.46	0.9987	2018-Ma-NG	PRJNA399050
D050	Simian2-1	G. hirsutum	Jiangsu, CHN, Asia	6.25	0.9976	2018-Ma-NG	PRJNA399050
B083	Simian3	G. hirsutum	Jiangsu, CHN, Asia	6.26	0.9986	2018-Ma-NG	PRJNA399050
B078	Siyang630	G. hirsutum	Jiangsu, CHN, Asia	6.33	0.9992	2018-Ma-NG	PRJNA399050
F062	St213RNR	G. hirsutum	USA, North_America	6.73	0.9989	2018-Ma-NG	PRJNA399050
F095	Stoneville453	G. hirsutum	USA, North_America	6.21	0.9989	2018-Ma-NG	PRJNA399050
B035	SuBR6202Bt	G. hirsutum	Jiangsu, CHN, Asia	6.62	0.9975	2018-Ma-NG	PRJNA399050
B079	Sukang310	G. hirsutum	Jiangsu, CHN, Asia	6.13	0.994	2018-Ma-NG	PRJNA399050
F096	Sulian8909	G. hirsutum	The Soviet Union, Europe	6.86	0.998	2018-Ma-NG	PRJNA399050
F097	Sulianmian118	G. hirsutum	The Soviet Union, Europe	6.71	0.9987	2018-Ma-NG	PRJNA399050
F098	Sulianmian12	G. hirsutum	The Soviet Union, Europe	6.27	0.9986	2018-Ma-NG	PRJNA399050
F099	Sulianmian156	G. hirsutum	The Soviet Union, Europe	6.57	0.9992	2018-Ma-NG	PRJNA399050
F100	Sulianmian35	G. hirsutum	The Soviet Union, Europe	6.65	0.9991	2018-Ma-NG	PRJNA399050
F101	Sulianmian78	G. hirsutum	The Soviet Union, Europe	7.95	0.9994	2018-Ma-NG	PRJNA399050
D052	Sumian1	G. hirsutum	Jiangsu, CHN, Asia	6.22	0.9974	2018-Ma-NG	PRJNA399050
D051	Sumian12	G. hirsutum	Jiangsu, CHN, Asia	5.96	0.9973	2018-Ma-NG	PRJNA399050
B036	Sumian22-1	G. hirsutum	Jiangsu, CHN, Asia	8.26	0.9987	2018-Ma-NG	PRJNA399050
D053	Sumian9	G. hirsutum	Jiangsu, CHN, Asia	7.23	0.9983	2018-Ma-NG	PRJNA399050
B043	Sumian9108-1	G. hirsutum	Anhui, CHN, Asia	6.32	0.9978	2018-Ma-NG	PRJNA399050
D054	Suyou6003	G. hirsutum	Jiangsu, CHN, Asia	6.74	0.9983	2018-Ma-NG	PRJNA399050
D055	Suyou6036	G. hirsutum	Jiangsu, CHN, Asia	6.36	0.997	2018-Ma-NG	PRJNA399050
D056	Suyou6108	G. hirsutum	Jiangsu, CHN, Asia	5.88	0.9988	2018-Ma-NG	PRJNA399050
D057	Suyuan04-129-1	G. hirsutum	Jiangsu, CHN, Asia	7.5	0.9874	2018-Ma-NG	PRJNA399050
D058	Suyuan04-162-1	G. hirsutum	Jiangsu, CHN, Asia	5.69	0.9994	2018-Ma-NG	PRJNA399050
D059	Suyuan04-3	G. hirsutum	Jiangsu, CHN, Asia	5.39	0.9995	2018-Ma-NG	PRJNA399050
D060	Suyuan7235-1	G. hirsutum	Jiangsu, CHN, Asia	5.87	0.9991	2018-Ma-NG	PRJNA399050
D061	Suyuan7252	G. hirsutum	Jiangsu, CHN, Asia	7.74	0.9995	2018-Ma-NG	PRJNA399050
L115	Taiyuan4	G. hirsutum	Shanxi, CHN, Asia	6.37	0.9973	2018-Ma-NG	PRJNA399050
L099	Tangmian7401	G. hirsutum	Henan, CHN, Asia	6.75	0.9983	2018-Ma-NG	PRJNA399050
F063	TM-1-2	G. hirsutum	USA, North_America	7.2	0.9987	2018-Ma-NG	PRJNA399050
L059	Tu83-161-2	G. hirsutum	Xinjiang, CHN, Asia	6.15	0.9942	2018-Ma-NG	PRJNA399050
L060	Tu71-113	G. hirsutum	Xinjiang, CHN, Asia	5.73	0.9891	2018-Ma-NG	PRJNA399050
F102	Tukumanludimian	G. hirsutum	The Soviet Union, Europe	6.08	0.9989	2018-Ma-NG	PRJNA399050
F064	TYJ-98-35	G. hirsutum	The Soviet Union, Europe	6.46	0.9991	2018-Ma-NG	PRJNA399050
F103	Uganda3	G. hirsutum	Uganda, Africa	6.6	0.9958	2018-Ma-NG	PRJNA399050
F065	V1	G. hirsutum	USA, North_America	6.24	0.9965	2018-Ma-NG	PRJNA399050
F066	V83-013	G. hirsutum	USA, North_America	6.67	0.999	2018-Ma-NG	PRJNA399050
F007	VI3221	G. hirsutum	Jiangsu, CHN, Asia	6.92	0.9992	2018-Ma-NG	PRJNA399050
L086	Wan231	G. hirsutum	Henan, CHN, Asia	7.21	0.998	2018-Ma-NG	PRJNA399050
L087	Wan3396	G. hirsutum	Henan, CHN, Asia	7.48	0.9975	2018-Ma-NG	PRJNA399050
L061	Wangjiangchangrong	G. hirsutum	Anhui, CHN, Asia	5.89	0.9988	2018-Ma-NG	PRJNA399050
L088	Wanzao686	G. hirsutum	Henan, CHN, Asia	5.94	0.9915	2018-Ma-NG	PRJNA399050
D062	Wufen1	G. hirsutum	Zhejiang, CHN, Asia	6.53	0.9986	2018-Ma-NG	PRJNA399050
L062	Wujiyizhihua	G. hirsutum	Hebei, CHN, Asia	6.4	0.9977	2018-Ma-NG	PRJNA399050
L063	Wusanchangrong	G. hirsutum	Shanghai, CHN, Asia	6.66	0.9993	2018-Ma-NG	PRJNA399050
B037	Xiangmian13-1	G. hirsutum	Hunan, CHN, Asia	6.31	0.9977	2018-Ma-NG	PRJNA399050
B038	Xiangmian18	G. hirsutum	Hunan, CHN, Asia	6.91	0.9988	2018-Ma-NG	PRJNA399050
L123	Xiangxuan2	G. hirsutum	Hunan, CHN, Asia	7.75	0.9983	2018-Ma-NG	PRJNA399050
L100	Xianmian858	G. hirsutum	Shaanxi, CHN, Asia	6.66	0.9969	2018-Ma-NG	PRJNA399050
L066	Xiao2168	G. hirsutum	Hubei, CHN, Asia	6.82	0.9994	2018-Ma-NG	PRJNA399050
L065	Xiaoxian133changrong	G. hirsutum	Anhui, CHN, Asia	7.15	0.9992	2018-Ma-NG	PRJNA399050
L057	Xin547	G. hirsutum	Shanxi, CHN, Asia	6.48	0.9974	2018-Ma-NG	PRJNA399050
L067	XingtaiW-2	G. hirsutum	Hebei, CHN, Asia	5.32	0.9963	2018-Ma-NG	PRJNA399050
D063	Xinluzao10-1	G. hirsutum	Xinjiang, CHN, Asia	7.04	0.9985	2018-Ma-NG	PRJNA399050
D064	Xinluzao21-1	G. hirsutum	Xinjiang, CHN, Asia	6.95	0.999	2018-Ma-NG	PRJNA399050
D065	Xinluzao28-1	G. hirsutum	Xinjiang, CHN, Asia	5.8	0.9977	2018-Ma-NG	PRJNA399050
D033	Xinluzao3-1	G. hirsutum	Xinjiang, CHN, Asia	6.01	0.9986	2018-Ma-NG	PRJNA399050
D066	Xinluzao31-1	G. hirsutum	Xinjiang, CHN, Asia	5.64	0.9991	2018-Ma-NG	PRJNA399050
D067	Xinluzao36-1	G. hirsutum	Xinjiang, CHN, Asia	6.63	0.9994	2018-Ma-NG	PRJNA399050
B039	Xinluzao7-1	G. hirsutum	Xinjiang, CHN, Asia	6.74	0.9996	2018-Ma-NG	PRJNA399050
D068	Xinluzhong34-1	G. hirsutum	Xinjiang, CHN, Asia	6.85	0.9976	2018-Ma-NG	PRJNA399050
B040	Xinluzhong35-1	G. hirsutum	Xinjiang, CHN, Asia	7.31	0.9989	2018-Ma-NG	PRJNA399050
D069	Xinluzhong5-1	G. hirsutum	Xinjiang, CHN, Asia	6.88	0.9923	2018-Ma-NG	PRJNA399050
D070	Xinluzhong8-1	G. hirsutum	Xinjiang, CHN, Asia	7.14	0.9987	2018-Ma-NG	PRJNA399050
B041	Xinmian33B	G. hirsutum	USA, North_America	5.94	0.9991	2018-Ma-NG	PRJNA399050
B042	Xinyan96-48-1	G. hirsutum	Henan, CHN, Asia	6.58	0.9977	2018-Ma-NG	PRJNA399050
L064	XixuH10	G. hirsutum	Henan, CHN, Asia	6.02	0.9982	2018-Ma-NG	PRJNA399050
D071	Xuzhou142-1	G. hirsutum	Jiangsu, CHN, Asia	6.93	0.9966	2018-Ma-NG	PRJNA399050
D072	Xuzhou1818	G. hirsutum	Jiangsu, CHN, Asia	6.54	0.9939	2018-Ma-NG	PRJNA399050
D073	Xuzhou514-1	G. hirsutum	Jiangsu, CHN, Asia	7.63	0.9988	2018-Ma-NG	PRJNA399050
B044	Xuzhou553	G. hirsutum	Jiangsu, CHN, Asia	6.88	0.9993	2018-Ma-NG	PRJNA399050
B045	Xuzhou6	G. hirsutum	Jiangsu, CHN, Asia	5.8	0.9993	2018-Ma-NG	PRJNA399050
L068	YahuangLi	G. hirsutum	Henan, CHN, Asia	6.46	0.9989	2018-Ma-NG	PRJNA399050
L069	Yan64-1	G. hirsutum	Shaanxi, CHN, Asia	6.99	0.998	2018-Ma-NG	PRJNA399050
L070	Yibabian	G. hirsutum	Henan, CHN, Asia	6.81	0.9994	2018-Ma-NG	PRJNA399050
B046	Yinmian1	G. hirsutum	Beijing, CHN, Asia	7.37	0.998	2018-Ma-NG	PRJNA399050
B047	Yinshan6	G. hirsutum	Henan, CHN, Asia	6.84	0.9987	2018-Ma-NG	PRJNA399050
L071	Yishuhong	G. hirsutum	Hebei, CHN, Asia	6.68	0.9973	2018-Ma-NG	PRJNA399050
L101	Yuan247-31	G. hirsutum	Henan, CHN, Asia	6.73	0.999	2018-Ma-NG	PRJNA399050
D077	Yumian1-1	G. hirsutum	Henan, CHN, Asia	7.78	0.997	2018-Ma-NG	PRJNA399050
D074	Yumian1	G. hirsutum	Chongqing, CHN, Asia	7.04	0.998	2018-Ma-NG	PRJNA399050
D075	Yumian18	G. hirsutum	Henan, CHN, Asia	7.28	0.9977	2018-Ma-NG	PRJNA399050
D076	Yumian19-1	G. hirsutum	Henan, CHN, Asia	7.54	0.9981	2018-Ma-NG	PRJNA399050
B080	Yumian21	G. hirsutum	Henan, CHN, Asia	6.11	0.9988	2018-Ma-NG	PRJNA399050
D078	Yumian8-1	G. hirsutum	Henan, CHN, Asia	6.4	0.9991	2018-Ma-NG	PRJNA399050
L124	Yun1812	G. hirsutum	Shanxi, CHN, Asia	6.02	0.9984	2018-Ma-NG	PRJNA399050
D079	Yun93kang354	G. hirsutum	Shanxi, CHN, Asia	6.68	0.9991	2018-Ma-NG	PRJNA399050
D080	Yun94H-32	G. hirsutum	Shanxi, CHN, Asia	5.67	0.9982	2018-Ma-NG	PRJNA399050
D081	Yun''an4	G. hirsutum	Shanghai, CHN, Asia	7.34	0.9983	2018-Ma-NG	PRJNA399050
L125	YunK1505	G. hirsutum	Shanxi, CHN, Asia	7.56	0.9982	2018-Ma-NG	PRJNA399050
D082	Yunzao219	G. hirsutum	Shanxi, CHN, Asia	6.82	0.9989	2018-Ma-NG	PRJNA399050
B081	Yuzao275	G. hirsutum	Henan, CHN, Asia	7.41	0.9986	2018-Ma-NG	PRJNA399050
L072	Yuzhishi84-1	G. hirsutum	Henan, CHN, Asia	6.74	0.9815	2018-Ma-NG	PRJNA399050
F067	Z37less	G. hirsutum	USA, North_America	6.95	0.9992	2018-Ma-NG	PRJNA399050
L073	Zaoyangbuluolei	G. hirsutum	Hubei, CHN, Asia	7.03	0.9983	2018-Ma-NG	PRJNA399050
L105	Zhengzhou-385	G. hirsutum	Henan, CHN, Asia	7.83	0.9982	2018-Ma-NG	PRJNA399050
L075	Zhi6705	G. hirsutum	Hubei, CHN, Asia	6.29	0.996	2018-Ma-NG	PRJNA399050
B067	ZhongArc73	G. hirsutum	Henan, CHN, Asia	5.96	0.9982	2018-Ma-NG	PRJNA399050
B048	Zhong078	G. hirsutum	Henan, CHN, Asia	7.68	0.9991	2018-Ma-NG	PRJNA399050
D083	Zhong1138E24	G. hirsutum	Henan, CHN, Asia	5.83	0.9982	2018-Ma-NG	PRJNA399050
D084	Zhong1421	G. hirsutum	Henan, CHN, Asia	7.2	0.9982	2018-Ma-NG	PRJNA399050
D085	Zhong1441	G. hirsutum	Henan, CHN, Asia	6.36	0.9974	2018-Ma-NG	PRJNA399050
D086	Zhong203016	G. hirsutum	Henan, CHN, Asia	8.78	0.9986	2018-Ma-NG	PRJNA399050
D087	Zhong206	G. hirsutum	Henan, CHN, Asia	7.39	0.9992	2018-Ma-NG	PRJNA399050
D088	Zhong21371	G. hirsutum	Henan, CHN, Asia	6.42	0.9946	2018-Ma-NG	PRJNA399050
D089	Zhong2201-2	G. hirsutum	Henan, CHN, Asia	5.87	0.9982	2018-Ma-NG	PRJNA399050
D090	Zhong521-2	G. hirsutum	Henan, CHN, Asia	5.82	0.9967	2018-Ma-NG	PRJNA399050
D091	Zhong5765	G. hirsutum	Henan, CHN, Asia	6.66	0.9991	2018-Ma-NG	PRJNA399050
D092	Zhong6331	G. hirsutum	Henan, CHN, Asia	6.44	0.9969	2018-Ma-NG	PRJNA399050
D093	Zhong85271-2	G. hirsutum	Henan, CHN, Asia	5.94	0.9993	2018-Ma-NG	PRJNA399050
D094	ZhonghuzhiPI3910a	G. hirsutum	Shanghai, CHN, Asia	5.62	0.9955	2018-Ma-NG	PRJNA399050
D095	ZhonghuzhiPI9321	G. hirsutum	Shanghai, CHN, Asia	5.19	0.9941	2018-Ma-NG	PRJNA399050
B049	ZhongR1052	G. hirsutum	Henan, CHN, Asia	6.16	0.9983	2018-Ma-NG	PRJNA399050
B050	ZhongR2058	G. hirsutum	Henan, CHN, Asia	5.88	0.9992	2018-Ma-NG	PRJNA399050
B068	ZhongR773-310	G. hirsutum	Henan, CHN, Asia	6.16	0.9962	2018-Ma-NG	PRJNA399050
B069	ZhongR773-314	G. hirsutum	Henan, CHN, Asia	5.91	0.9943	2018-Ma-NG	PRJNA399050
F104	ZhongRI015	G. hirsutum	Henan, CHN, Asia	6.64	0.9982	2018-Ma-NG	PRJNA399050
L077	ZhongS9B11	G. hirsutum	Henan, CHN, Asia	6.08	0.9959	2018-Ma-NG	PRJNA399050
L078	ZhongS9B12	G. hirsutum	Henan, CHN, Asia	6	0.9986	2018-Ma-NG	PRJNA399050
D102	Zhongwu372	G. hirsutum	Henan, CHN, Asia	6.03	0.9973	2018-Ma-NG	PRJNA399050
D103	Zhongwu378	G. hirsutum	Henan, CHN, Asia	6.75	0.9966	2018-Ma-NG	PRJNA399050
L089	Zhongyihong2	G. hirsutum	Beijing, CHN, Asia	6.57	0.9981	2018-Ma-NG	PRJNA399050
D104	Zhongyuan0114	G. hirsutum	Henan, CHN, Asia	5.77	0.9985	2018-Ma-NG	PRJNA399050
D105	Zhongzhi86-1	G. hirsutum	Beijing, CHN, Asia	5.66	0.9988	2018-Ma-NG	PRJNA399050
B060	Zhongzhi86-6	G. hirsutum	Beijing, CHN, Asia	5.74	0.996	2018-Ma-NG	PRJNA399050
B070	ZhongzhiBD13-2	G. hirsutum	Beijing, CHN, Asia	7.55	0.9987	2018-Ma-NG	PRJNA399050
B061	Zhongzhimian2-1	G. hirsutum	Beijing, CHN, Asia	6.08	0.999	2018-Ma-NG	PRJNA399050
L076	Ziheludimian	G. hirsutum	Hebei, CHN, Asia	6.44	0.9987	2018-Ma-NG	PRJNA399050
L116	Zong128	G. hirsutum	Henan, CHN, Asia	7.28	0.9987	2018-Ma-NG	PRJNA399050
F105	Zong1-61	G. hirsutum	Henan, CHN, Asia	5.6	0.9977	2018-Ma-NG	PRJNA399050
B062	Zong2-63	G. hirsutum	Henan, CHN, Asia	5.82	0.9986	2018-Ma-NG	PRJNA399050
B063	Zongxu1	G. hirsutum	Henan, CHN, Asia	7.51	0.9984	2018-Ma-NG	PRJNA399050
F069	C3210	G. hirsutum	The Soviet Union, Europe	6.45	0.9983	2018-Ma-NG	PRJNA399050
1	Acala	G. hirsutum	USA, North_America	2.32	0.9983	2017-Fang-GB	PRJNA257154
2	Acala 1517	G. hirsutum	USA, North_America	2.62	0.9983	2017-Fang-GB	PRJNA257154
3	Auburn 56	G. hirsutum	USA, North_America	6.56	0.9983	2017-Fang-GB	PRJNA257154
6	Delfos 531C	G. hirsutum	USA, North_America	5.27	0.9918	2017-Fang-GB	PRJNA257154
8	Dixie Triumph	G. hirsutum	USA, North_America	9.7	0.9937	2017-Fang-GB	PRJNA257154
9	Deltapine 15	G. hirsutum	USA, North_America	56.77	0.9957	2017-Fang-GB	PRJNA257154
132	Xinhai16#	G. barbadense	CHN, Asia	1.81	0.992	2017-Fang-GB	PRJNA257154
94	CCCPB51	G. barbadense	The Soviet Union, Europe	5.85	0.9902	2017-Fang-GB	PRJNA257154
135	Xinhai29#	G. barbadense	CHN, Asia	1.85	0.9799	2017-Fang-GB	PRJNA257154
110	PimaSJ-1	G. barbadense	USA, North_America	7.23	0.9923	2017-Fang-GB	PRJNA257154
136	Xinhai2#	G. barbadense	CHN, Asia	2.42	0.9859	2017-Fang-GB	PRJNA257154
121	Hai92-138	G. barbadense	CHN, Asia	1.69	0.99	2017-Fang-GB	PRJNA257154
91	Ba3119	G. barbadense	CHN, Asia	3.5	0.9957	2017-Fang-GB	PRJNA257154
116	Huadonghaidaomian*	G. barbadense	CHN, Asia	1.73	0.9928	2017-Fang-GB	PRJNA257154
131	Xinhai13#	G. barbadense	CHN, Asia	3.31	0.9935	2017-Fang-GB	PRJNA257154
129	Xinhai10#	G. barbadense	CHN, Asia	6.97	0.9949	2017-Fang-GB	PRJNA257154
117	WestofAndes	G. barbadense	Peru, South_America	2.65	0.9847	2017-Fang-GB	PRJNA257154
122	Junhai1#	G. barbadense	CHN, Asia	6.48	0.9942	2017-Fang-GB	PRJNA257154
123	Shengli1#	G. barbadense	CHN, Asia	2.92	0.9918	2017-Fang-GB	PRJNA257154
137	Xinhai33#	G. barbadense	CHN, Asia	5.55	0.9807	2017-Fang-GB	PRJNA257154
134	Xinhai25#	G. barbadense	CHN, Asia	1.42	0.9832	2017-Fang-GB	PRJNA257154
146	G.tomentosum*	G. tomentosum	Hawaii, USA, North_America	5.82	0.9892	2017-Fang-GB	PRJNA257154
147	Thespesiapopulneoides(Roxb.)Kostel*	outgroup	CHN, Asia	5.96	0.5857	2017-Fang-GB	PRJNA257154
96	DJ-07-136	G. barbadense	The Soviet Union, Europe	2.83	0.9885	2017-Fang-GB	PRJNA257154
141	Kaiyuanlihemumian*	G. barbadense	CHN, Asia	3.75	0.9915	2017-Fang-GB	PRJNA257154
143	Yuanmoulihemumian	G. barbadense	CHN, Asia	2.52	0.9948	2017-Fang-GB	PRJNA257154
119	Changrong5#	G. barbadense	CHN, Asia	2.6	0.9939	2017-Fang-GB	PRJNA257154
142	Alabolihemumian	G. barbadense	CHN, Asia	3.03	0.9949	2017-Fang-GB	PRJNA257154
140	Kaiyuanlianhemumian	G. barbadense	CHN, Asia	3.39	0.9951	2017-Fang-GB	PRJNA257154
107	Giza80	G. barbadense	Egypt, Africa	1.99	0.9939	2017-Fang-GB	PRJNA257154
102	CoastlandR4-4	G. barbadense	USA, North_America	2.16	0.9938	2017-Fang-GB	PRJNA257154
93	CCCPB154(91-486)	G. barbadense	The Soviet Union, Europe	4.96	0.9963	2017-Fang-GB	PRJNA257154
104	Giza29	G. barbadense	Egypt, Africa	4.07	0.997	2017-Fang-GB	PRJNA257154
111	PimaSJ-2	G. barbadense	USA, North_America	6.34	0.9967	2017-Fang-GB	PRJNA257154
112	PimaSJ-4	G. barbadense	USA, North_America	5.94	0.995	2017-Fang-GB	PRJNA257154
109	Menoufi*	G. barbadense	Egypt, Africa	7.03	0.9783	2017-Fang-GB	PRJNA257154
127	Xinhai3#	G. barbadense	CHN, Asia	3.93	0.9894	2017-Fang-GB	PRJNA257154
139	G.purpurascens	G. barbadense	CHN, Asia	3.74	0.9951	2017-Fang-GB	PRJNA257154
87	Unknown*	G. barbadense	USA, North_America	7.37	0.9954	2017-Fang-GB	PRJNA257154
106	Giza67	G. barbadense	Egypt, Africa	10.14	0.9956	2017-Fang-GB	PRJNA257154
128	Xinhai5#	G. barbadense	CHN, Asia	1.72	0.9941	2017-Fang-GB	PRJNA257154
90	910И	G. barbadense	The Soviet Union, Europe	6.71	0.9931	2017-Fang-GB	PRJNA257154
95	CCCPB9102	G. barbadense	The Soviet Union, Europe	2.58	0.9954	2017-Fang-GB	PRJNA257154
120	Hai7124	G. barbadense	CHN, Asia	6.88	0.9934	2017-Fang-GB	PRJNA257154
118	Changrong3#	G. barbadense	CHN, Asia	4.23	0.9939	2017-Fang-GB	PRJNA257154
144	G.darwinii*	G. darwinii	Galapagos, South_America	4.13	0.9946	2017-Fang-GB	PRJNA257154
130	Xinhai11#	G. barbadense	CHN, Asia	1.24	0.9889	2017-Fang-GB	PRJNA257154
133	Xinhai21#	G. barbadense	CHN, Asia	3.7	0.9904	2017-Fang-GB	PRJNA257154
115	Sudanchongrongmian	G. barbadense	Sudan, Africa	2.54	0.9908	2017-Fang-GB	PRJNA257154
97	K388	G. barbadense	The Soviet Union, Europe	7.06	0.999	2017-Fang-GB	PRJNA257154
11	King-2	G. hirsutum	USA, North_America	4.4	0.9932	2017-Fang-GB	PRJNA257154
26	CIR12-2	G. hirsutum	CHN, Asia	5.17	0.9967	2017-Fang-GB	PRJNA257154
27	CIR35-2	G. hirsutum	CHN, Asia	2.3	0.9949	2017-Fang-GB	PRJNA257154
21	Trice	G. hirsutum	USA, North_America	4.5	0.994	2017-Fang-GB	PRJNA257154
36	Sumian12#	G. hirsutum	CHN, Asia	7.78	0.9973	2017-Fang-GB	PRJNA257154
28	Esha28-2	G. hirsutum	CHN, Asia	5.27	0.9982	2017-Fang-GB	PRJNA257154
39	Xinluzao42#	G. hirsutum	CHN, Asia	6.6	0.9982	2017-Fang-GB	PRJNA257154
37	Xinluzao26#	G. hirsutum	CHN, Asia	10.58	0.999	2017-Fang-GB	PRJNA257154
40	Brazil011	G. hirsutum	Brazil, South_America	8.39	0.9614	2017-Fang-GB	PRJNA257154
41	Brazil014	G. hirsutum	Brazil, South_America	3.03	0.9986	2017-Fang-GB	PRJNA257154
42	Brazil0101	G. hirsutum	Brazil, South_America	3.72	0.9994	2017-Fang-GB	PRJNA257154
57	Punctatum14	G. hirsutum	Guatemala, North_America	6.76	0.985	2017-Fang-GB	PRJNA257154
67	Yucatanense5A	G. hirsutum	Mexico, North_America	15.67	0.9764	2017-Fang-GB	PRJNA257154
68	Yucatanense6	G. hirsutum	Mexico, North_America	6.42	0.7388	2017-Fang-GB	PRJNA257154
71	Richmondi3	G. hirsutum	Mexico, North_America	13.7	0.9415	2017-Fang-GB	PRJNA257154
76	Marie-galante71	G. hirsutum	Colombia, Canada, South_America	5.82	0.8013	2017-Fang-GB	PRJNA257154
78	Latifolium3	G. hirsutum	Mexico, North_America	5.43	0.629	2017-Fang-GB	PRJNA257154
79	Latifolium13	G. hirsutum	Mexico, North_America	5.66	0.7525	2017-Fang-GB	PRJNA257154
80	Latifolium39	G. hirsutum	Guatemala, North_America	5.64	0.9951	2017-Fang-GB	PRJNA257154
81	Latifolium64	G. hirsutum	Guatemala, North_America	4.61	0.9928	2017-Fang-GB	PRJNA257154
82	Latifolium161	G. hirsutum	Guatemala, North_America	4.35	0.8786	2017-Fang-GB	PRJNA257154
84	Palmeri5	G. hirsutum	Mexico, North_America	8.7	0.8475	2017-Fang-GB	PRJNA257154
85	Palmeri14	G. hirsutum	-	3.44	0.8051	2017-Fang-GB	PRJNA257154
86	Palmeri2	G. hirsutum	Mexico, North_America	4.51	0.7511	2017-Fang-GB	PRJNA257154
25	CIR10	G. hirsutum	CHN, Asia	7.89	0.9947	2017-Fang-GB	PRJNA257154
30	Jimian1#	G. hirsutum	CHN, Asia	5.98	0.7999	2017-Fang-GB	PRJNA257154
4	Coker139-2	G. hirsutum	USA, North_America	12.38	0.9965	2017-Fang-GB	PRJNA257154
5	CokerFoster300	G. hirsutum	USA, North_America	7.17	0.9908	2017-Fang-GB	PRJNA257154
7	DixieKing	G. hirsutum	USA, North_America	7.92	0.9869	2017-Fang-GB	PRJNA257154
10	Ferguson406	G. hirsutum	USA, North_America	6.58	0.9881	2017-Fang-GB	PRJNA257154
12	Lanart57	G. hirsutum	USA, North_America	5.56	0.994	2017-Fang-GB	PRJNA257154
13	Lankart	G. hirsutum	USA, North_America	4.07	0.9945	2017-Fang-GB	PRJNA257154
14	LoneStar	G. hirsutum	USA, North_America	5.8	0.9989	2017-Fang-GB	PRJNA257154
15	Mebane	G. hirsutum	USA, North_America	6.54	0.9936	2017-Fang-GB	PRJNA257154
16	MebaneTriumph	G. hirsutum	USA, North_America	4.69	0.9942	2017-Fang-GB	PRJNA257154
17	Paymaster54	G. hirsutum	USA, North_America	4.46	0.9952	2017-Fang-GB	PRJNA257154
18	Paymaster54B	G. hirsutum	USA, North_America	7.02	0.9938	2017-Fang-GB	PRJNA257154
19	Rowden,Malone	G. hirsutum	USA, North_America	4.08	0.9978	2017-Fang-GB	PRJNA257154
20	Stoneville2B	G. hirsutum	USA, North_America	9.25	0.9974	2017-Fang-GB	PRJNA257154
23	86-1-2	G. hirsutum	CHN, Asia	4.77	0.9619	2017-Fang-GB	PRJNA257154
24	CIR7	G. hirsutum	CHN, Asia	2.51	0.9988	2017-Fang-GB	PRJNA257154
29	J8891*	G. hirsutum	CHN, Asia	7.22	0.9989	2017-Fang-GB	PRJNA257154
31	Junmian1#-2	G. hirsutum	CHN, Asia	2.75	0.9973	2017-Fang-GB	PRJNA257154
32	Lumian1#	G. hirsutum	CHN, Asia	6.66	0.9626	2017-Fang-GB	PRJNA257154
33	Shiyuan321-2	G. hirsutum	CHN, Asia	4.89	0.9849	2017-Fang-GB	PRJNA257154
34	Simian2#-2	G. hirsutum	CHN, Asia	4.11	0.9825	2017-Fang-GB	PRJNA257154
35	Simian3#-2	G. hirsutum	CHN, Asia	3.54	0.9974	2017-Fang-GB	PRJNA257154
38	Xinluzao1#(GK62)	G. hirsutum	CHN, Asia	7.04	0.9939	2017-Fang-GB	PRJNA257154
43	Brazilcotton	G. hirsutum	Brazil, South_America	7.26	0.991	2017-Fang-GB	PRJNA257154
44	India941	G. hirsutum	India, Asia	5.34	0.9989	2017-Fang-GB	PRJNA257154
45	MA-6	G. hirsutum	India, Asia	6.65	0.9988	2017-Fang-GB	PRJNA257154
46	IndiaNV50-70*	G. hirsutum	India, Asia	4.25	0.9608	2017-Fang-GB	PRJNA257154
47	Tashkent1	G. hirsutum	Uzbekistan, Asia	5.67	0.9977	2017-Fang-GB	PRJNA257154
48	Tashkent2-1	G. hirsutum	Uzbekistan, Asia	3.53	0.9967	2017-Fang-GB	PRJNA257154
49	Tashkent3	G. hirsutum	Uzbekistan, Asia	7.01	0.9982	2017-Fang-GB	PRJNA257154
50	66-241	G. hirsutum	CHN, Asia	7.26	0.9936	2017-Fang-GB	PRJNA257154
51	108	G. hirsutum	The Soviet Union, Europe	7.45	0.9958	2017-Fang-GB	PRJNA257154
52	KK1543-1	G. hirsutum	Uzbekistan, Asia	1.73	0.9938	2017-Fang-GB	PRJNA257154
53	SJ1470	G. hirsutum	Uzbekistan, Asia	1.34	0.9931	2017-Fang-GB	PRJNA257154
54	Punctatum3	G. hirsutum	Mexico, North_America	2.66	0.974	2017-Fang-GB	PRJNA257154
55	Punctatum5	G. hirsutum	Mexico, North_America	4.99	0.9657	2017-Fang-GB	PRJNA257154
56	Punctatum12	G. hirsutum	Guatemala, North_America	7.61	0.9836	2017-Fang-GB	PRJNA257154
58	Punctatum25	G. hirsutum	Egypt, Africa	4.12	0.9667	2017-Fang-GB	PRJNA257154
59	Punctatum24	G. hirsutum	Guam, Oceania	4.46	0.9738	2017-Fang-GB	PRJNA257154
60	Punctatum31	G. hirsutum	Venezuela, South_America	4.26	0.9812	2017-Fang-GB	PRJNA257154
61	Morrilli2	G. hirsutum	Mexico, North_America	3.5	0.9755	2017-Fang-GB	PRJNA257154
62	Morrilli38	G. hirsutum	Mexico, North_America	4.3	0.978	2017-Fang-GB	PRJNA257154
63	Morrilli45	G. hirsutum	Guatemala, North_America	4.76	0.9919	2017-Fang-GB	PRJNA257154
64	Yucatanense1	G. hirsutum	Mexico, North_America	5.35	0.9229	2017-Fang-GB	PRJNA257154
65	Yucatanense3	G. hirsutum	Mexico, North_America	4.5	0.9716	2017-Fang-GB	PRJNA257154
66	Yucatanense2	G. hirsutum	Mexico, North_America	2.35	0.9406	2017-Fang-GB	PRJNA257154
69	Richmondi7	G. hirsutum	Mexico, North_America	3.16	0.97	2017-Fang-GB	PRJNA257154
70	Richmondi2	G. hirsutum	Mexico, North_America	4.65	0.9593	2017-Fang-GB	PRJNA257154
72	Marie-galante7	G. hirsutum	Guatemala, North_America	4.78	0.9654	2017-Fang-GB	PRJNA257154
73	Marie-galante17	G. hirsutum	Venezuela, South_America	4.25	0.9496	2017-Fang-GB	PRJNA257154
74	Marie-galante36	G. hirsutum	USA, North_America	4.31	0.9453	2017-Fang-GB	PRJNA257154
75	Marie-galante62	G. hirsutum	Brazil, South_America	4.27	0.9433	2017-Fang-GB	PRJNA257154
77	Latifolium1	G. hirsutum	Mexico, North_America	4.19	0.9343	2017-Fang-GB	PRJNA257154
83	Latifolium178	G. hirsutum	Mexico, North_America	7.4	0.9299	2017-Fang-GB	PRJNA257154
88	5904И	G. barbadense	Turkmenistan, USSR, Asia	3.08	0.9331	2017-Fang-GB	PRJNA257154
89	8763И	G. barbadense	Turkmenistan, USSR, Asia	2.27	0.9941	2017-Fang-GB	PRJNA257154
92	CCCP1243	G. barbadense	The Soviet Union, Europe	7.84	0.9896	2017-Fang-GB	PRJNA257154
98	9899-I	G. barbadense	Uzbekistan, Asia	3.96	0.9942	2017-Fang-GB	PRJNA257154
99	BuharaZTW	G. barbadense	Uzbekistan, Asia	4.63	0.9928	2017-Fang-GB	PRJNA257154
100	VIR-29TV	G. barbadense	Uzbekistan, Asia	6.01	0.9911	2017-Fang-GB	PRJNA257154
101	VIR-4TV*	G. barbadense	Uzbekistan, Asia	4.62	0.9958	2017-Fang-GB	PRJNA257154
103	Ashimouni	G. barbadense	Egypt, Africa	2.2	0.9953	2017-Fang-GB	PRJNA257154
105	Giza36	G. barbadense	Egypt, Africa	4.3	0.998	2017-Fang-GB	PRJNA257154
108	Karnak	G. barbadense	Egypt, Africa	1.72	0.9972	2017-Fang-GB	PRJNA257154
113	Seabrook	G. barbadense	USA, North_America	4.13	0.9958	2017-Fang-GB	PRJNA257154
114	Yuma	G. barbadense	USA, North_America	7.1	0.9058	2017-Fang-GB	PRJNA257154
124	Tuhai2#	G. barbadense	CHN, Asia	7.4	0.9954	2017-Fang-GB	PRJNA257154
125	Yuejin1#	G. barbadense	CHN, Asia	2.77	0.9945	2017-Fang-GB	PRJNA257154
126	Yunnan8040-2	G. barbadense	CHN, Asia	4.99	0.9936	2017-Fang-GB	PRJNA257154
138	Tanguis	G. barbadense	Peru, South_America	3.84	0.9982	2017-Fang-GB	PRJNA257154
145	G.mustelinum	G. mustelinum	Brazil, South_America	2.51	0.9958	2017-Fang-GB	PRJNA257154
Y-001	Xinluzao1-2	G. hirsutum	Xinjiang, CHN, Asia	12.0939	0.9987	2020-Nie-PJ	PRJNA473334
Y-002	Xinluzao2	G. hirsutum	Xinjiang, CHN, Asia	11.1555	0.9991	2020-Nie-PJ	PRJNA473334
Y-003	Xinluzao3-2	G. hirsutum	Xinjiang, CHN, Asia	11.2789	0.9988	2020-Nie-PJ	PRJNA473334
Y-004	Xinluzao4-2	G. hirsutum	Xinjiang, CHN, Asia	12.5618	0.9987	2020-Nie-PJ	PRJNA473334
Y-005	Xinluzao5-2	G. hirsutum	Xinjiang, CHN, Asia	11.1931	0.9987	2020-Nie-PJ	PRJNA473334
Y-006	Xinluzao6	G. hirsutum	Xinjiang, CHN, Asia	11.2426	0.9992	2020-Nie-PJ	PRJNA473334
Y-007	xinluzao7-3	G. hirsutum	Xinjiang, CHN, Asia	12.8692	0.9993	2020-Nie-PJ	PRJNA473334
Y-008	Xinluzao8-2	G. hirsutum	Xinjiang, CHN, Asia	11.6945	0.9985	2020-Nie-PJ	PRJNA473334
Y-009	Xinluzao9-2	G. hirsutum	Xinjiang, CHN, Asia	13.0137	0.9989	2020-Nie-PJ	PRJNA473334
Y-010	Xinluzao10-2	G. hirsutum	Xinjiang, CHN, Asia	14.9024	0.9991	2020-Nie-PJ	PRJNA473334
Y-011	Xinluzao11	G. hirsutum	Xinjiang, CHN, Asia	11.812	0.999	2020-Nie-PJ	PRJNA473334
Y-012	Xinluzao12	G. hirsutum	Xinjiang, CHN, Asia	11.2057	0.9989	2020-Nie-PJ	PRJNA473334
Y-013	Xinluzao13	G. hirsutum	Xinjiang, CHN, Asia	11.1428	0.9987	2020-Nie-PJ	PRJNA473334
Y-014	Xinluzao15-2	G. hirsutum	Xinjiang, CHN, Asia	12.1954	0.9992	2020-Nie-PJ	PRJNA473334
Y-015	Xinluzao16-2	G. hirsutum	Xinjiang, CHN, Asia	15.903	0.9983	2020-Nie-PJ	PRJNA473334
Y-016	Xinluzao17	G. hirsutum	Xinjiang, CHN, Asia	11.7061	0.999	2020-Nie-PJ	PRJNA473334
Y-017	Xinluzao18	G. hirsutum	Xinjiang, CHN, Asia	11.2518	0.9988	2020-Nie-PJ	PRJNA473334
Y-018	Xinluzao19-2	G. hirsutum	Xinjiang, CHN, Asia	12.1333	0.9991	2020-Nie-PJ	PRJNA473334
Y-019	Xinluzao20	G. hirsutum	Xinjiang, CHN, Asia	12.6262	0.9987	2020-Nie-PJ	PRJNA473334
Y-020	Xinluzao21-2	G. hirsutum	Xinjiang, CHN, Asia	12.4351	0.9993	2020-Nie-PJ	PRJNA473334
Y-021	Xinluzao22-3	G. hirsutum	Xinjiang, CHN, Asia	11.4099	0.9988	2020-Nie-PJ	PRJNA473334
Y-022	Xinluzao23	G. hirsutum	Xinjiang, CHN, Asia	11.8682	0.9992	2020-Nie-PJ	PRJNA473334
Y-023	Xinluzao24	G. hirsutum	Xinjiang, CHN, Asia	11.3706	0.9994	2020-Nie-PJ	PRJNA473334
Y-024	Xinluzao25-2	G. hirsutum	Xinjiang, CHN, Asia	12.1619	0.9989	2020-Nie-PJ	PRJNA473334
Y-025	Xinluzao26-2	G. hirsutum	Xinjiang, CHN, Asia	11.0055	0.9989	2020-Nie-PJ	PRJNA473334
Y-026	Xinluzao27	G. hirsutum	Xinjiang, CHN, Asia	11.7114	0.9992	2020-Nie-PJ	PRJNA473334
Y-027	Xinluzao28-2	G. hirsutum	Xinjiang, CHN, Asia	11.8843	0.9987	2020-Nie-PJ	PRJNA473334
Y-028	Xinluzao29	G. hirsutum	Xinjiang, CHN, Asia	11.6652	0.9989	2020-Nie-PJ	PRJNA473334
Y-029	Xinluzao30-2	G. hirsutum	Xinjiang, CHN, Asia	11.5184	0.9988	2020-Nie-PJ	PRJNA473334
Y-030	Xinluzao31-3	G. hirsutum	Xinjiang, CHN, Asia	11.535	0.993	2020-Nie-PJ	PRJNA473334
Y-031	Xinluzao31-2	G. hirsutum	Xinjiang, CHN, Asia	12.8935	0.9991	2020-Nie-PJ	PRJNA473334
Y-032	Xinluzao33	G. hirsutum	Xinjiang, CHN, Asia	11.8915	0.9988	2020-Nie-PJ	PRJNA473334
Y-033	Xinluzao34	G. hirsutum	Xinjiang, CHN, Asia	11.5183	0.9988	2020-Nie-PJ	PRJNA473334
Y-034	Xinluzao35	G. hirsutum	Xinjiang, CHN, Asia	11.2995	0.9988	2020-Nie-PJ	PRJNA473334
Y-035	Xinluzao36-3	G. hirsutum	Xinjiang, CHN, Asia	11.2686	0.9985	2020-Nie-PJ	PRJNA473334
Y-036	Xinluzao37	G. hirsutum	Xinjiang, CHN, Asia	11.2769	0.9972	2020-Nie-PJ	PRJNA473334
Y-037	Xinluzao38	G. hirsutum	Xinjiang, CHN, Asia	11.9296	0.9989	2020-Nie-PJ	PRJNA473334
Y-038	Xinluzao39	G. hirsutum	Xinjiang, CHN, Asia	11.5692	0.9989	2020-Nie-PJ	PRJNA473334
Y-039	Xinluzao40	G. hirsutum	Xinjiang, CHN, Asia	11.5535	0.9988	2020-Nie-PJ	PRJNA473334
Y-040	Xinluzao41-2	G. hirsutum	Xinjiang, CHN, Asia	12.192	0.9987	2020-Nie-PJ	PRJNA473334
Y-041	Xinluzao42	G. hirsutum	Xinjiang, CHN, Asia	11.5687	0.999	2020-Nie-PJ	PRJNA473334
Y-042	Xinluzao45	G. hirsutum	Xinjiang, CHN, Asia	11.4314	0.999	2020-Nie-PJ	PRJNA473334
Y-043	Xinluzao46-2	G. hirsutum	Xinjiang, CHN, Asia	13.5227	0.9988	2020-Nie-PJ	PRJNA473334
Y-044	Xinluzao47	G. hirsutum	Xinjiang, CHN, Asia	13.4726	0.9988	2020-Nie-PJ	PRJNA473334
Y-045	Xinluzao48-2	G. hirsutum	Xinjiang, CHN, Asia	11.4647	0.9986	2020-Nie-PJ	PRJNA473334
Y-046	Xinluzao49	G. hirsutum	Xinjiang, CHN, Asia	19.9577	0.9987	2020-Nie-PJ	PRJNA473334
Y-047	Xinluzao50	G. hirsutum	Xinjiang, CHN, Asia	12.2007	0.9966	2020-Nie-PJ	PRJNA473334
Y-048	Xinluzao51	G. hirsutum	Xinjiang, CHN, Asia	11.9674	0.9983	2020-Nie-PJ	PRJNA473334
Y-049	Xinluzao52	G. hirsutum	Xinjiang, CHN, Asia	11.5905	0.9991	2020-Nie-PJ	PRJNA473334
Y-050	Xinluzao53	G. hirsutum	Xinjiang, CHN, Asia	11.6092	0.9991	2020-Nie-PJ	PRJNA473334
Y-051	Xinluzao54	G. hirsutum	Xinjiang, CHN, Asia	11.3701	0.9992	2020-Nie-PJ	PRJNA473334
Y-052	Xinluzao57	G. hirsutum	Xinjiang, CHN, Asia	11.314	0.9985	2020-Nie-PJ	PRJNA473334
Y-053	Xinluzao58	G. hirsutum	Xinjiang, CHN, Asia	12.1087	0.9988	2020-Nie-PJ	PRJNA473334
Y-054	Xinluzao59	G. hirsutum	Xinjiang, CHN, Asia	11.0524	0.9992	2020-Nie-PJ	PRJNA473334
Y-055	Xinluzao60	G. hirsutum	Xinjiang, CHN, Asia	12.2463	0.9996	2020-Nie-PJ	PRJNA473334
Y-056	Xinluzao61	G. hirsutum	Xinjiang, CHN, Asia	11.9708	0.999	2020-Nie-PJ	PRJNA473334
Y-057	Xinluzao62	G. hirsutum	Xinjiang, CHN, Asia	11.0393	0.9989	2020-Nie-PJ	PRJNA473334
Y-058	Xinluzao63	G. hirsutum	Xinjiang, CHN, Asia	11.6817	0.999	2020-Nie-PJ	PRJNA473334
Y-059	Xinluzao64	G. hirsutum	Xinjiang, CHN, Asia	13.1391	0.9993	2020-Nie-PJ	PRJNA473334
Y-060	Xinluzao65	G. hirsutum	Xinjiang, CHN, Asia	12.5778	0.9989	2020-Nie-PJ	PRJNA473334
Y-061	Xinluzao66	G. hirsutum	Xinjiang, CHN, Asia	11.3524	0.9984	2020-Nie-PJ	PRJNA473334
Y-062	Xinluzao71	G. hirsutum	Xinjiang, CHN, Asia	13.9485	0.9929	2020-Nie-PJ	PRJNA473334
Y-063	Xinluzao72	G. hirsutum	Xinjiang, CHN, Asia	13.453	0.9964	2020-Nie-PJ	PRJNA473334
Y-064	Xinluzao73	G. hirsutum	Xinjiang, CHN, Asia	15.1303	0.9979	2020-Nie-PJ	PRJNA473334
Y-065	Xinluzao74	G. hirsutum	Xinjiang, CHN, Asia	11.3044	0.9988	2020-Nie-PJ	PRJNA473334
Y-066	Xinluzao75	G. hirsutum	Xinjiang, CHN, Asia	11.5458	0.9992	2020-Nie-PJ	PRJNA473334
Y-067	Xinluzao84	G. hirsutum	Xinjiang, CHN, Asia	12.9382	0.998	2020-Nie-PJ	PRJNA473334
Y-068	Xinluzao77	G. hirsutum	Xinjiang, CHN, Asia	11.8207	0.9989	2020-Nie-PJ	PRJNA473334
Y-069	Xinluzao78	G. hirsutum	Xinjiang, CHN, Asia	11.4324	0.9956	2020-Nie-PJ	PRJNA473334
Y-070	Xinluzao79	G. hirsutum	Xinjiang, CHN, Asia	11.9308	0.9991	2020-Nie-PJ	PRJNA473334
Y-071	Xinluzao80	G. hirsutum	Xinjiang, CHN, Asia	11.4095	0.999	2020-Nie-PJ	PRJNA473334
Y-072	Xinluzao81	G. hirsutum	Xinjiang, CHN, Asia	11.7994	0.9991	2020-Nie-PJ	PRJNA473334
Y-073	Xinluzao82	G. hirsutum	Xinjiang, CHN, Asia	14.7627	0.9985	2020-Nie-PJ	PRJNA473334
Y-074	Xinluzhong1	G. hirsutum	Xinjiang, CHN, Asia	13.6834	0.9988	2020-Nie-PJ	PRJNA473334
Y-075	Xinluzhong2	G. hirsutum	Xinjiang, CHN, Asia	11.3348	0.9965	2020-Nie-PJ	PRJNA473334
Y-076	Xinluzhong3-2	G. hirsutum	Xinjiang, CHN, Asia	11.5209	0.998	2020-Nie-PJ	PRJNA473334
Y-077	Xinluzhong4-2	G. hirsutum	Xinjiang, CHN, Asia	11.4087	0.9969	2020-Nie-PJ	PRJNA473334
Y-078	Xinluzhong5-2	G. hirsutum	Xinjiang, CHN, Asia	11.5652	0.9986	2020-Nie-PJ	PRJNA473334
Y-079	Xinluzhong6	G. hirsutum	Xinjiang, CHN, Asia	12.6592	0.9991	2020-Nie-PJ	PRJNA473334
Y-080	Xinluzhong7-2	G. hirsutum	Xinjiang, CHN, Asia	11.4176	0.9989	2020-Nie-PJ	PRJNA473334
Y-081	Xinluzhong8-2	G. hirsutum	Xinjiang, CHN, Asia	11.6543	0.9991	2020-Nie-PJ	PRJNA473334
Y-082	Xinluzhong9	G. hirsutum	Xinjiang, CHN, Asia	11.1087	0.999	2020-Nie-PJ	PRJNA473334
Y-083	Xinluzhong10	G. hirsutum	Xinjiang, CHN, Asia	11.4017	0.9984	2020-Nie-PJ	PRJNA473334
Y-084	Xinluzhong11	G. hirsutum	Xinjiang, CHN, Asia	11.3407	0.9988	2020-Nie-PJ	PRJNA473334
Y-085	Xinluzhong12-2	G. hirsutum	Xinjiang, CHN, Asia	11.2653	0.9987	2020-Nie-PJ	PRJNA473334
Y-086	Xinluzhong13-2	G. hirsutum	Xinjiang, CHN, Asia	11.0857	0.9986	2020-Nie-PJ	PRJNA473334
Y-087	Xinluzhong14-2	G. hirsutum	Xinjiang, CHN, Asia	11.2276	0.9989	2020-Nie-PJ	PRJNA473334
Y-088	Xinluzhong15	G. hirsutum	Xinjiang, CHN, Asia	11.4358	0.9976	2020-Nie-PJ	PRJNA473334
Y-089	Xinluzhong16	G. hirsutum	Xinjiang, CHN, Asia	11.2751	0.9987	2020-Nie-PJ	PRJNA473334
Y-090	Xinluzhong17	G. hirsutum	Xinjiang, CHN, Asia	11.4176	0.9993	2020-Nie-PJ	PRJNA473334
Y-091	Xinluzhong18-2	G. hirsutum	Xinjiang, CHN, Asia	13.2394	0.999	2020-Nie-PJ	PRJNA473334
Y-092	Xinluzhong19	G. hirsutum	Xinjiang, CHN, Asia	10.986	0.9991	2020-Nie-PJ	PRJNA473334
Y-093	Xinluzhong20-2	G. hirsutum	Xinjiang, CHN, Asia	11.3029	0.9991	2020-Nie-PJ	PRJNA473334
Y-094	Xinluzhong21	G. hirsutum	Xinjiang, CHN, Asia	14.6967	0.9995	2020-Nie-PJ	PRJNA473334
Y-095	Xinluzhong22	G. hirsutum	Xinjiang, CHN, Asia	13.2647	0.9995	2020-Nie-PJ	PRJNA473334
Y-096	Xinluzhong23	G. hirsutum	Xinjiang, CHN, Asia	12.3959	0.9994	2020-Nie-PJ	PRJNA473334
Y-097	Xinluzhong26	G. hirsutum	Xinjiang, CHN, Asia	12.9961	0.9991	2020-Nie-PJ	PRJNA473334
Y-098	Xinluzhong27	G. hirsutum	Xinjiang, CHN, Asia	14.6185	0.9994	2020-Nie-PJ	PRJNA473334
Y-099	Xinluzhong28	G. hirsutum	Xinjiang, CHN, Asia	13.6715	0.9992	2020-Nie-PJ	PRJNA473334
Y-100	Xinluzhong30	G. hirsutum	Xinjiang, CHN, Asia	11.7804	0.9989	2020-Nie-PJ	PRJNA473334
Y-101	Xinluzhong32	G. hirsutum	Xinjiang, CHN, Asia	13.9117	0.9989	2020-Nie-PJ	PRJNA473334
Y-102	Xinluzhong33	G. hirsutum	Xinjiang, CHN, Asia	15.9434	0.9994	2020-Nie-PJ	PRJNA473334
Y-103	Xinluzhong34-2	G. hirsutum	Xinjiang, CHN, Asia	12.2005	0.9993	2020-Nie-PJ	PRJNA473334
Y-104	Xinluzhong35-2	G. hirsutum	Xinjiang, CHN, Asia	12.5836	0.9995	2020-Nie-PJ	PRJNA473334
Y-105	Xinluzhong36	G. hirsutum	Xinjiang, CHN, Asia	13.3169	0.9995	2020-Nie-PJ	PRJNA473334
Y-106	Xinluzhong37	G. hirsutum	Xinjiang, CHN, Asia	14.7532	0.9996	2020-Nie-PJ	PRJNA473334
Y-107	Xinluzhong38	G. hirsutum	Xinjiang, CHN, Asia	13.7438	0.9996	2020-Nie-PJ	PRJNA473334
Y-108	Xinluzhong40-2	G. hirsutum	Xinjiang, CHN, Asia	12.6193	0.9995	2020-Nie-PJ	PRJNA473334
Y-109	Xinluzhong41-2	G. hirsutum	Xinjiang, CHN, Asia	12.1892	0.9995	2020-Nie-PJ	PRJNA473334
Y-110	Xinluzhong42	G. hirsutum	Xinjiang, CHN, Asia	13.611	0.9995	2020-Nie-PJ	PRJNA473334
Y-111	Xinluzhong44	G. hirsutum	Xinjiang, CHN, Asia	13.744	0.9991	2020-Nie-PJ	PRJNA473334
Y-112	Xinluzhong45	G. hirsutum	Xinjiang, CHN, Asia	14.507	0.9994	2020-Nie-PJ	PRJNA473334
Y-113	Xinluzhong46	G. hirsutum	Xinjiang, CHN, Asia	13.9883	0.9995	2020-Nie-PJ	PRJNA473334
Y-114	Xinluzhong47	G. hirsutum	Xinjiang, CHN, Asia	12.763	0.9995	2020-Nie-PJ	PRJNA473334
Y-115	Xinluzhong48	G. hirsutum	Xinjiang, CHN, Asia	14.5058	0.9995	2020-Nie-PJ	PRJNA473334
Y-116	Xinluzhong49	G. hirsutum	Xinjiang, CHN, Asia	14.6751	0.9995	2020-Nie-PJ	PRJNA473334
Y-117	Xinluzhong50	G. hirsutum	Xinjiang, CHN, Asia	11.2545	0.9995	2020-Nie-PJ	PRJNA473334
Y-118	Xinluzhong51	G. hirsutum	Xinjiang, CHN, Asia	12.604	0.9995	2020-Nie-PJ	PRJNA473334
Y-119	Xinluzhong52	G. hirsutum	Xinjiang, CHN, Asia	13.7633	0.9996	2020-Nie-PJ	PRJNA473334
Y-120	Xinluzhong53	G. hirsutum	Xinjiang, CHN, Asia	11.3821	0.9995	2020-Nie-PJ	PRJNA473334
Y-121	Xinluzhong54	G. hirsutum	Xinjiang, CHN, Asia	12.1155	0.9996	2020-Nie-PJ	PRJNA473334
Y-122	Xinluzhong55	G. hirsutum	Xinjiang, CHN, Asia	12.6923	0.9995	2020-Nie-PJ	PRJNA473334
Y-123	Xinluzhong56	G. hirsutum	Xinjiang, CHN, Asia	13.9176	0.9989	2020-Nie-PJ	PRJNA473334
Y-124	Xinluzhong57	G. hirsutum	Xinjiang, CHN, Asia	15.0465	0.9991	2020-Nie-PJ	PRJNA473334
Y-125	Xinluzhong58	G. hirsutum	Xinjiang, CHN, Asia	11.7808	0.999	2020-Nie-PJ	PRJNA473334
Y-126	Xinluzhong59	G. hirsutum	Xinjiang, CHN, Asia	12.6465	0.999	2020-Nie-PJ	PRJNA473334
Y-127	Xinluzhong60	G. hirsutum	Xinjiang, CHN, Asia	13.5599	0.9991	2020-Nie-PJ	PRJNA473334
Y-128	Xinluzhong61	G. hirsutum	Xinjiang, CHN, Asia	13.0635	0.9987	2020-Nie-PJ	PRJNA473334
Y-129	Xinluzhong62	G. hirsutum	Xinjiang, CHN, Asia	12.673	0.9985	2020-Nie-PJ	PRJNA473334
Y-130	Xinluzhong63	G. hirsutum	Xinjiang, CHN, Asia	11.9652	0.999	2020-Nie-PJ	PRJNA473334
Y-131	Xinluzhong64	G. hirsutum	Xinjiang, CHN, Asia	12.0091	0.9989	2020-Nie-PJ	PRJNA473334
Y-132	Xinluzhong65	G. hirsutum	Xinjiang, CHN, Asia	13.2471	0.9991	2020-Nie-PJ	PRJNA473334
Y-133	Xinluzhong66	G. hirsutum	Xinjiang, CHN, Asia	13.114	0.9991	2020-Nie-PJ	PRJNA473334
Y-134	Xinluzhong67	G. hirsutum	Xinjiang, CHN, Asia	13.7374	0.9992	2020-Nie-PJ	PRJNA473334
Y-135	Xinluzhong68	G. hirsutum	Xinjiang, CHN, Asia	14.5089	0.9993	2020-Nie-PJ	PRJNA473334
Y-136	Xinluzhong69	G. hirsutum	Xinjiang, CHN, Asia	13.6655	0.999	2020-Nie-PJ	PRJNA473334
Y-137	Xinluzhong70	G. hirsutum	Xinjiang, CHN, Asia	13.2635	0.9987	2020-Nie-PJ	PRJNA473334
Y-138	Xinluzhong71	G. hirsutum	Xinjiang, CHN, Asia	13.17	0.999	2020-Nie-PJ	PRJNA473334
Y-139	Xinluzhong72	G. hirsutum	Xinjiang, CHN, Asia	14.8007	0.9991	2020-Nie-PJ	PRJNA473334
Y-140	Xinluzhong73	G. hirsutum	Xinjiang, CHN, Asia	12.5835	0.9989	2020-Nie-PJ	PRJNA473334
Y-141	Xinluzhong74	G. hirsutum	Xinjiang, CHN, Asia	14.118	0.999	2020-Nie-PJ	PRJNA473334
Y-142	Xinluzhong75	G. hirsutum	Xinjiang, CHN, Asia	11.9676	0.999	2020-Nie-PJ	PRJNA473334
Y-143	Xinluzhong76	G. hirsutum	Xinjiang, CHN, Asia	12.4643	0.9991	2020-Nie-PJ	PRJNA473334
Y-144	Xinluzhong78	G. hirsutum	Xinjiang, CHN, Asia	13.3002	0.9992	2020-Nie-PJ	PRJNA473334
Y-145	Xinluzhong79	G. hirsutum	Xinjiang, CHN, Asia	12.915	0.999	2020-Nie-PJ	PRJNA473334
Y-146	Xinhai61	G. barbadense	Xinjiang, CHN, Asia	13.1946	0.9987	2020-Nie-PJ	PRJNA473334
Y-147	Xinluzhong86	G. hirsutum	Xinjiang, CHN, Asia	12.8146	0.9992	2020-Nie-PJ	PRJNA473334
Y-148	Xinluzhong88	G. hirsutum	Xinjiang, CHN, Asia	13.3326	0.9988	2020-Nie-PJ	PRJNA473334
Y-149	Xinluzhong87	G. hirsutum	Xinjiang, CHN, Asia	13.3067	0.999	2020-Nie-PJ	PRJNA473334
Y-150	Xinluzhong84	G. hirsutum	Xinjiang, CHN, Asia	12.0856	0.9989	2020-Nie-PJ	PRJNA473334
Y-151	Xinluzhong80	G. hirsutum	Xinjiang, CHN, Asia	11.9794	0.999	2020-Nie-PJ	PRJNA473334
Y-152	Xinluzhong85	G. hirsutum	Xinjiang, CHN, Asia	13.1412	0.9991	2020-Nie-PJ	PRJNA473334
Y-153	Xinhai1	G. barbadense	Xinjiang, CHN, Asia	11.3486	0.9986	2020-Nie-PJ	PRJNA473334
Y-154	Xinhai2	G. barbadense	Xinjiang, CHN, Asia	12.3112	0.9988	2020-Nie-PJ	PRJNA473334
Y-155	Xinhai3	G. barbadense	Xinjiang, CHN, Asia	12.0056	0.9989	2020-Nie-PJ	PRJNA473334
Y-156	Xinhai4	G. barbadense	Xinjiang, CHN, Asia	15.9425	0.9987	2020-Nie-PJ	PRJNA473334
Y-157	Xinhai5	G. barbadense	Xinjiang, CHN, Asia	13.5371	0.9983	2020-Nie-PJ	PRJNA473334
Y-158	Xinhai6	G. barbadense	Xinjiang, CHN, Asia	14.0585	0.9985	2020-Nie-PJ	PRJNA473334
Y-159	Xinhai7	G. barbadense	Xinjiang, CHN, Asia	11.2031	0.9972	2020-Nie-PJ	PRJNA473334
Y-160	Xinhai8	G. barbadense	Xinjiang, CHN, Asia	14.4217	0.9988	2020-Nie-PJ	PRJNA473334
Y-161	Xinhai9	G. barbadense	Xinjiang, CHN, Asia	12.5584	0.9992	2020-Nie-PJ	PRJNA473334
Y-162	-	G. barbadense	Xinjiang, CHN, Asia	13.2249	0.9988	2020-Nie-PJ	PRJNA473334
Y-163	Xinhai11	G. barbadense	Xinjiang, CHN, Asia	13.764	0.9988	2020-Nie-PJ	PRJNA473334
Y-164	Xinhai12	G. barbadense	Xinjiang, CHN, Asia	12.9386	0.9988	2020-Nie-PJ	PRJNA473334
Y-165	Xinhai13	G. barbadense	Xinjiang, CHN, Asia	15.8496	0.9991	2020-Nie-PJ	PRJNA473334
Y-166	Xinhai14	G. barbadense	Xinjiang, CHN, Asia	12.8394	0.9988	2020-Nie-PJ	PRJNA473334
Y-167	Xinhai15	G. barbadense	Xinjiang, CHN, Asia	14.2707	0.9988	2020-Nie-PJ	PRJNA473334
Y-168	Xinhai16	G. barbadense	Xinjiang, CHN, Asia	13.1238	0.9976	2020-Nie-PJ	PRJNA473334
Y-169	Xinhai17	G. barbadense	Xinjiang, CHN, Asia	12.4898	0.9979	2020-Nie-PJ	PRJNA473334
Y-170	-	G. barbadense	Xinjiang, CHN, Asia	14.2315	0.9985	2020-Nie-PJ	PRJNA473334
Y-171	Xinhai19	G. barbadense	Xinjiang, CHN, Asia	11.873	0.9976	2020-Nie-PJ	PRJNA473334
Y-172	Xinhai20	G. barbadense	Xinjiang, CHN, Asia	13.7734	0.9983	2020-Nie-PJ	PRJNA473334
Y-173	Xinhai21	G. barbadense	Xinjiang, CHN, Asia	13.3416	0.9975	2020-Nie-PJ	PRJNA473334
Y-174	Xinhai22	G. barbadense	Xinjiang, CHN, Asia	13.0394	0.9977	2020-Nie-PJ	PRJNA473334
Y-175	Xinhai23	G. barbadense	Xinjiang, CHN, Asia	12.8825	0.9984	2020-Nie-PJ	PRJNA473334
Y-176	Xinhai24	G. barbadense	Xinjiang, CHN, Asia	12.4934	0.9982	2020-Nie-PJ	PRJNA473334
Y-177	Xinhai25	G. barbadense	Xinjiang, CHN, Asia	11.1923	0.9963	2020-Nie-PJ	PRJNA473334
Y-178	Xinhai26	G. barbadense	Xinjiang, CHN, Asia	11.614	0.9982	2020-Nie-PJ	PRJNA473334
Y-179	Xinhai27	G. barbadense	Xinjiang, CHN, Asia	11.94	0.9991	2020-Nie-PJ	PRJNA473334
Y-180	Xinhai28	G. barbadense	Xinjiang, CHN, Asia	12.9217	0.9992	2020-Nie-PJ	PRJNA473334
Y-181	Xinhai29	G. barbadense	Xinjiang, CHN, Asia	14.2984	0.9991	2020-Nie-PJ	PRJNA473334
Y-182	Xinhai30	G. barbadense	Xinjiang, CHN, Asia	13.2911	0.9991	2020-Nie-PJ	PRJNA473334
Y-183	Xinhai31	G. barbadense	Xinjiang, CHN, Asia	15.542	0.9991	2020-Nie-PJ	PRJNA473334
Y-184	Xinhai32	G. barbadense	Xinjiang, CHN, Asia	12.2124	0.9991	2020-Nie-PJ	PRJNA473334
Y-185	Xinhai33	G. barbadense	Xinjiang, CHN, Asia	13.009	0.9991	2020-Nie-PJ	PRJNA473334
Y-186	Xinhai34	G. barbadense	Xinjiang, CHN, Asia	11.536	0.999	2020-Nie-PJ	PRJNA473334
Y-187	Xinhai35	G. barbadense	Xinjiang, CHN, Asia	14.6702	0.9993	2020-Nie-PJ	PRJNA473334
Y-188	Xinhai36	G. barbadense	Xinjiang, CHN, Asia	11.3343	0.999	2020-Nie-PJ	PRJNA473334
Y-189	Xinhai37	G. barbadense	Xinjiang, CHN, Asia	14.4854	0.999	2020-Nie-PJ	PRJNA473334
Y-190	Xinhai38	G. barbadense	Xinjiang, CHN, Asia	12.3747	0.9991	2020-Nie-PJ	PRJNA473334
Y-191	Xinhai39	G. barbadense	Xinjiang, CHN, Asia	11.4104	0.999	2020-Nie-PJ	PRJNA473334
Y-192	Xinhai40	G. barbadense	Xinjiang, CHN, Asia	11.4365	0.9991	2020-Nie-PJ	PRJNA473334
Y-193	Xinhai41	G. barbadense	Xinjiang, CHN, Asia	11.3869	0.999	2020-Nie-PJ	PRJNA473334
Y-194	Xinhai42	G. barbadense	Xinjiang, CHN, Asia	11.0206	0.9989	2020-Nie-PJ	PRJNA473334
Y-195	Xinhai43	G. barbadense	Xinjiang, CHN, Asia	11.5717	0.9989	2020-Nie-PJ	PRJNA473334
Y-196	Xinhai44	G. barbadense	Xinjiang, CHN, Asia	11.737	0.999	2020-Nie-PJ	PRJNA473334
Y-197	Xinhai45	G. barbadense	Xinjiang, CHN, Asia	11.2479	0.9987	2020-Nie-PJ	PRJNA473334
Y-198	Xinhai46	G. barbadense	Xinjiang, CHN, Asia	12.4057	0.999	2020-Nie-PJ	PRJNA473334
Y-199	Xinhai47	G. barbadense	Xinjiang, CHN, Asia	11.5059	0.9991	2020-Nie-PJ	PRJNA473334
Y-200	-	G. barbadense	Xinjiang, CHN, Asia	15.6052	0.9979	2020-Nie-PJ	PRJNA473334
Y-201	Xinhai49	G. barbadense	Xinjiang, CHN, Asia	11.3212	0.9987	2020-Nie-PJ	PRJNA473334
Y-202	Xinhai50	G. barbadense	Xinjiang, CHN, Asia	13.0513	0.9989	2020-Nie-PJ	PRJNA473334
Y-203	Xinhai51	G. barbadense	Xinjiang, CHN, Asia	11.6771	0.9988	2020-Nie-PJ	PRJNA473334
Y-204	Xinhai52	G. barbadense	Xinjiang, CHN, Asia	11.3144	0.9989	2020-Nie-PJ	PRJNA473334
Y-205	Xinhai53	G. barbadense	Xinjiang, CHN, Asia	12.1076	0.9988	2020-Nie-PJ	PRJNA473334
Y-206	Xinhai54	G. barbadense	Xinjiang, CHN, Asia	12.5363	0.999	2020-Nie-PJ	PRJNA473334
Y-207	Xinhai55	G. barbadense	Xinjiang, CHN, Asia	13.8586	0.9988	2020-Nie-PJ	PRJNA473334
Y-208	Xinhai56	G. barbadense	Xinjiang, CHN, Asia	11.4804	0.9985	2020-Nie-PJ	PRJNA473334
Y-209	Xinhai57	G. barbadense	Xinjiang, CHN, Asia	12.361	0.999	2020-Nie-PJ	PRJNA473334
Y-210	Xinhai58	G. barbadense	Xinjiang, CHN, Asia	11.4936	0.9987	2020-Nie-PJ	PRJNA473334
Y-211	-	G. hirsutum	Xinjiang, CHN, Asia	16.622	0.998	2020-Nie-PJ	PRJNA473334
Y-212	Xinhai59	G. barbadense	Xinjiang, CHN, Asia	12.8175	0.9993	2020-Nie-PJ	PRJNA473334
Y-213	Xinhai60	G. barbadense	Xinjiang, CHN, Asia	13.1321	0.9977	2020-Nie-PJ	PRJNA473334
Y-214	Xinluzhong83	G. hirsutum	Xinjiang, CHN, Asia	14.2488	0.9986	2020-Nie-PJ	PRJNA473334
Y-215	Xinhai62	G. barbadense	Xinjiang, CHN, Asia	11.8016	0.999	2020-Nie-PJ	PRJNA473334
Y-216	Xinhai63	G. barbadense	Xinjiang, CHN, Asia	14.6018	0.9991	2020-Nie-PJ	PRJNA473334
Y-217	2Y3	G. barbadense	Xinjiang, CHN, Asia	11.6531	0.9988	2020-Nie-PJ	PRJNA473334
Y-218	910Y	G. barbadense	Xinjiang, CHN, Asia	13.9225	0.9991	2020-Nie-PJ	PRJNA473334
Y-219	3-79	G. barbadense	Xinjiang, CHN, Asia	11.4429	0.9975	2020-Nie-PJ	PRJNA473334
Y-220	Tuhai2	G. barbadense	Xinjiang, CHN, Asia	12.8351	0.9986	2020-Nie-PJ	PRJNA473334
Y-221	Shengli1	G. barbadense	Xinjiang, CHN, Asia	13.6927	0.9988	2020-Nie-PJ	PRJNA473334
Y-222	-	G. hirsutum	Xinjiang, CHN, Asia	12.6689	0.9987	2020-Nie-PJ	-
Y-223	5746Y	G. barbadense	Xinjiang, CHN, Asia	13.3914	0.999	2020-Nie-PJ	PRJNA473334
Y-224	5904Y	G. barbadense	Xinjiang, CHN, Asia	13.6327	0.9992	2020-Nie-PJ	PRJNA473334
Y-225	Stoneville6022	G. barbadense	Xinjiang, CHN, Asia	11.1892	0.9969	2020-Nie-PJ	PRJNA473334
Y-226	Fostercotton5230	G. hirsutum	Xinjiang, CHN, Asia	13.0255	0.9987	2020-Nie-PJ	PRJNA473334
Y-227	-	G. barbadense	Xinjiang, CHN, Asia	19.5391	0.999	2020-Nie-PJ	PRJNA473334
Y-228	8763Y	G. barbadense	Xinjiang, CHN, Asia	14.3061	0.999	2020-Nie-PJ	PRJNA473334
Y-229	Azajiaoling	G. barbadense	Xinjiang, CHN, Asia	12.1784	0.9991	2020-Nie-PJ	PRJNA473334
Y-230	Stoneville5A	G. hirsutum	Xinjiang, CHN, Asia	15.1701	0.9994	2020-Nie-PJ	PRJNA473334
Y-231	KK1543-2	G. hirsutum	Xinjiang, CHN, Asia	16.7841	0.9982	2020-Nie-PJ	PRJNA473334
Y-232	deltapinecotton15	G. hirsutum	Xinjiang, CHN, Asia	12.0593	0.9992	2020-Nie-PJ	PRJNA473334
Y-233	Tashkent2-2	G. hirsutum	Xinjiang, CHN, Asia	12.5086	0.9989	2020-Nie-PJ	PRJNA473334
Y-234	Zhongmian17	G. hirsutum	Xinjiang, CHN, Asia	17.6313	0.9984	2020-Nie-PJ	PRJNA473334
Y-235	Junmian1-2	G. barbadense	Xinjiang, CHN, Asia	11.9673	0.9988	2020-Nie-PJ	PRJNA473334
Y-236	Xincaimian2	G. hirsutum	Xinjiang, CHN, Asia	7.49953	0.9994	2020-Nie-PJ	-
Y-237	Xincaimian3	G. hirsutum	Xinjiang, CHN, Asia	6.12475	0.9986	2020-Nie-PJ	-
Y-238	Xincaimian4	G. hirsutum	Xinjiang, CHN, Asia	5.7209	0.999	2020-Nie-PJ	-
Y-239	Xincaimian6	G. hirsutum	Xinjiang, CHN, Asia	5.64757	0.9991	2020-Nie-PJ	-
Y-240	Xincaimian7	G. hirsutum	Xinjiang, CHN, Asia	7.23647	0.9992	2020-Nie-PJ	-
Y-241	Xincaimian8	G. hirsutum	Xinjiang, CHN, Asia	5.75615	0.9953	2020-Nie-PJ	-
Y-242	Xincaimian12	G. hirsutum	Xinjiang, CHN, Asia	6.06342	0.9975	2020-Nie-PJ	-
Y-243	Xincaimian16	G. hirsutum	Xinjiang, CHN, Asia	5.87334	0.9977	2020-Nie-PJ	-
Y-244	Xincaimian24	G. hirsutum	Xinjiang, CHN, Asia	5.95786	0.9988	2020-Nie-PJ	-
Y-245	Xincaimian26	G. hirsutum	Xinjiang, CHN, Asia	6.45677	0.9947	2020-Nie-PJ	-
Y-246	Xincaimian27	G. hirsutum	Xinjiang, CHN, Asia	6.13439	0.9952	2020-Nie-PJ	-
Y-247	-	G. hirsutum	Xinjiang, CHN, Asia	11.4025	0.9939	2020-Nie-PJ	PRJNA473334
Y-248	-	G. hirsutum	Xinjiang, CHN, Asia	14.5856	0.9934	2020-Nie-PJ	PRJNA473334
GH0001	Shixiya-1 (1)	G. arboreum	CHN, Asia	12.51	0.9906	2021-He-NG	PRJNA605345
GH0002	Shixiya-1 (2)	G. arboreum	CHN, Asia	12.33	0.9923	2021-He-NG	PRJNA605345
GH0003	G. raimondii (1)	G. raimondii	USA, North_America	11.05	0.997	2021-He-NG	PRJNA605345
GH0004	G. raimondii (2)	G. raimondii	USA, North_America	13.36	0.9968	2021-He-NG	PRJNA605345
GH0005	TM-1 (5)	G. hirsutum	Mississippi, USA, North_America	11.95	0.9991	2021-He-NG	PRJNA605345
GH0006	TM-1 (4)	G. hirsutum	Mississippi, USA, North_America	11.97	0.9992	2021-He-NG	PRJNA605345
GH0007	Deltapine 14A	G. hirsutum	Mississippi, USA, North_America	11.62	0.9992	2021-He-NG	PRJNA605345
GH0008	Deltapine 15 (4)	G. hirsutum	Mississippi, USA, North_America	10.46	0.9982	2021-He-NG	PRJNA605345
GH0009	Delfos 531 (3)	G. hirsutum	Mississippi, USA, North_America	12.46	0.9984	2021-He-NG	PRJNA605345
GH0010	Empire (2)	G. hirsutum	USA, North_America	5.52	0.9974	2021-He-NG	PRJNA605345
GH0011	Foster 6 (1)	G. hirsutum	USA, North_America	12.73	0.9982	2021-He-NG	PRJNA605345
GH0012	Guannong 1 (2)	G. hirsutum	Liaoning, CHN, Asia	11.41	0.9961	2021-He-NG	PRJNA605345
GH0013	King (4)	G. hirsutum	North Carolina, USA, North_America	11.38	0.9973	2021-He-NG	PRJNA605345
GH0014	Jinyu 3 (1)	G. hirsutum	Liaoning, CHN, Asia	10.85	0.9969	2021-He-NG	PRJNA605345
GH0015	Jinyu 9	G. hirsutum	Liaoning, CHN, Asia	12.58	0.9986	2021-He-NG	PRJNA605345
GH0016	Coker 100 (2)	G. hirsutum	South Carolina, USA, North_America	11.65	0.9988	2021-He-NG	PRJNA605345
GH0017	Stoneville 2B (2)	G. hirsutum	Mississippi, USA, North_America	11.63	0.9985	2021-He-NG	PRJNA605345
GH0018	Stoneville 4B (1)	G. hirsutum	Mississippi, USA, North_America	12.06	0.9991	2021-He-NG	PRJNA605345
GH0019	Stoneville 4 (1)	G. hirsutum	Mississippi, USA, North_America	10.73	0.999	2021-He-NG	PRJNA605345
GH0020	Trice (2)	G. hirsutum	Tennessee, USA, North_America	12.15	0.9991	2021-He-NG	PRJNA605345
GH0021	52-128 (2)	G. hirsutum	Sichuan, CHN, Asia	12.72	0.9991	2021-He-NG	PRJNA605345
GH0022	57-681 (1)	G. hirsutum	Sichuan, CHN, Asia	13.69	0.9987	2021-He-NG	PRJNA605345
GH0023	Chaoyangmian 1	G. hirsutum	Liaoning, CHN, Asia	13.01	0.9986	2021-He-NG	PRJNA605345
GH0024	Deltapine 16 (1)	G. hirsutum	Mississippi, USA, North_America	11.53	0.9988	2021-He-NG	PRJNA605345
GH0025	Dongting 1 (2)	G. hirsutum	Hunan, CHN, Asia	12.68	0.9987	2021-He-NG	PRJNA605345
GH0026	Ganmian 1 (2)	G. hirsutum	Jiangxi, CHN, Asia	11.93	0.9987	2021-He-NG	PRJNA605345
GH0027	Deltapine Smooth Leaf (1)	G. hirsutum	Mississippi, USA, North_America	11.37	0.9988	2021-He-NG	PRJNA605345
GH0028	Jiangsumian 1 (2)	G. hirsutum	Jiangsu, CHN, Asia	11.88	0.9984	2021-He-NG	PRJNA605345
GH0029	Jiangsumian 2 (1)	G. hirsutum	Jiangsu, CHN, Asia	11.75	0.9983	2021-He-NG	PRJNA605345
GH0030	Jiangsumian 3 (1)	G. hirsutum	Jiangsu, CHN, Asia	12.54	0.9986	2021-He-NG	PRJNA605345
GH0031	Jinmian 1 (Liao)	G. hirsutum	Liaoning, CHN, Asia	12.42	0.9984	2021-He-NG	PRJNA605345
GH0032	Jinmian 2 (Liao)	G. hirsutum	Liaoning, CHN, Asia	11.43	0.9984	2021-He-NG	PRJNA605345
GH0033	KK1543 (4)	G. hirsutum	Former Soviet, Europe	11.12	0.9983	2021-He-NG	PRJNA605345
GH0034	Liaomian 3 (2)	G. hirsutum	Liaoning, CHN, Asia	11.35	0.9984	2021-He-NG	PRJNA605345
GH0035	Shanmian 3	G. hirsutum	Shaanxi, CHN, Asia	11.28	0.9984	2021-He-NG	PRJNA605345
GH0036	Shanmian 4 (2)	G. hirsutum	Shaanxi, CHN, Asia	10.98	0.9996	2021-He-NG	PRJNA605345
GH0037	Shanmian 5	G. hirsutum	Shaanxi, CHN, Asia	11.06	0.9997	2021-He-NG	PRJNA605345
GH0038	Uganda 4 (1)	G. hirsutum	Henan, CHN, Asia	11.59	0.9997	2021-He-NG	PRJNA605345
GH0039	Xuzhou 1818 (2)	G. hirsutum	Jiangsu, CHN, Asia	13.12	0.9997	2021-He-NG	PRJNA605345
GH0040	Xuzhou 209 (1)	G. hirsutum	Jiangsu, CHN, Asia	12.22	0.9984	2021-He-NG	PRJNA605345
GH0041	Yishuhong (3)	G. hirsutum	Hubei, CHN, Asia	12.54	0.9996	2021-He-NG	PRJNA605345
GH0042	CCRI 2 (2)	G. hirsutum	Henan, CHN, Asia	10.77	0.9999	2021-He-NG	PRJNA605345
GH0043	CCRI 3 (1)	G. hirsutum	Henan, CHN, Asia	11.38	1	2021-He-NG	PRJNA605345
GH0044	CCRI 4 (1)	G. hirsutum	Henan, CHN, Asia	11.2	0.9986	2021-He-NG	PRJNA605345
GH0045	CCRI 7 (1)	G. hirsutum	Henan, CHN, Asia	10.59	0.9992	2021-He-NG	PRJNA605345
GH0046	86-1 (4)	G. hirsutum	Beijing, CHN, Asia	11.36	0.9999	2021-He-NG	PRJNA605345
GH0047	Heishanmian 1 (3)	G. hirsutum	Liaoning, CHN, Asia	10.9	0.9999	2021-He-NG	PRJNA605345
GH0048	Jimian 1 (2)	G. hirsutum	Hebei, CHN, Asia	11.78	0.9999	2021-He-NG	PRJNA605345
GH0049	Lambright GL-5 (2)	G. hirsutum	USA, North_America	11.18	0.9999	2021-He-NG	PRJNA605345
GH0050	McNair 210 (1)	G. hirsutum	USA, North_America	12.13	0.9989	2021-He-NG	PRJNA605345
GH0051	CCRI 10 (2)	G. hirsutum	Henan, CHN, Asia	10.89	0.999	2021-He-NG	PRJNA605345
GH0052	CCRI 12 (1)	G. hirsutum	Henan, CHN, Asia	10.86	0.9989	2021-He-NG	PRJNA605345
GH0053	CCRI 47 (male)	G. hirsutum	Henan, CHN, Asia	13.82	0.997	2021-He-NG	PRJNA605345
GH0054	CCRI 47 (female)	G. hirsutum	Henan, CHN, Asia	11.89	0.997	2021-He-NG	PRJNA605345
GH0055	CCRI 47 (F1)*	G. hirsutum	Henan, CHN, Asia	12.69	0.9983	2021-He-NG	PRJNA605345
GH0056	CCRI 48 (male)	G. hirsutum	Henan, CHN, Asia	6.11	0.9977	2021-He-NG	PRJNA605345
GH0057	CCRI 48 (female)	G. hirsutum	Henan, CHN, Asia	10.59	0.9989	2021-He-NG	PRJNA605345
GH0058	CCRI 48 (F1)*	G. hirsutum	Henan, CHN, Asia	12.43	0.9971	2021-He-NG	PRJNA605345
GH0059	CCRI 66 (male)	G. hirsutum	Henan, CHN, Asia	12.39	0.9989	2021-He-NG	PRJNA605345
GH0060	CCRI 66 (female)	G. hirsutum	Henan, CHN, Asia	13.18	0.998	2021-He-NG	PRJNA605345
GH0061	CCRI 66 (F1)*	G. hirsutum	Henan, CHN, Asia	11.1	0.999	2021-He-NG	PRJNA605345
GH0062	CCRI 72 (male)	G. hirsutum	Henan, CHN, Asia	19.95	0.9986	2021-He-NG	PRJNA605345
GH0063	CCRI 72 (female)	G. hirsutum	Henan, CHN, Asia	4.94	0.9978	2021-He-NG	PRJNA605345
GH0064	CCRI 72 (F1)*	G. hirsutum	Henan, CHN, Asia	20.55	0.9991	2021-He-NG	PRJNA605345
GH0065	CCRI 75 (male)	G. hirsutum	Henan, CHN, Asia	13.03	0.999	2021-He-NG	PRJNA605345
GH0066	CCRI 75 (female)	G. hirsutum	Henan, CHN, Asia	15.37	0.9987	2021-He-NG	PRJNA605345
GH0067	CCRI 75 (F1)*	G. hirsutum	Henan, CHN, Asia	13.63	0.9987	2021-He-NG	PRJNA605345
GH0086	CCRI 9 (Zhong 399)	G. hirsutum	Henan, CHN, Asia	14.88	0.9991	2021-He-NG	PRJNA605345
GH0087	Keyi 181 (1)	G. hirsutum	Hebei, CHN, Asia	11.38	0.9981	2021-He-NG	PRJNA605345
GH0088	Xinongkang 4-1-1	G. hirsutum	Shaanxi, CHN, Asia	12.59	0.9969	2021-He-NG	PRJNA605345
GH0089	Jiangsumian 1 (1)	G. hirsutum	Jiangsu, CHN, Asia	11.21	0.9963	2021-He-NG	PRJNA605345
GH0090	Jiangsumian 2 (2)	G. hirsutum	Jiangsu, CHN, Asia	13.35	0.9978	2021-He-NG	PRJNA605345
GH0091	Jiangsumian 3 (2)	G. hirsutum	Jiangsu, CHN, Asia	11.09	0.9988	2021-He-NG	PRJNA605345
GH0092	Bomian 2 (Ganmian 4)	G. hirsutum	Jiangxi, CHN, Asia	12.29	0.9986	2021-He-NG	PRJNA605345
GH0093	Shannong 3	G. hirsutum	Shandong, CHN, Asia	11.51	0.996	2021-He-NG	PRJNA605345
GH0094	Zhong 521-1	G. hirsutum	Henan, CHN, Asia	12.22	0.9984	2021-He-NG	PRJNA605345
GH0095	CCRI 8 (Zhong 758)	G. hirsutum	Henan, CHN, Asia	11.89	0.9972	2021-He-NG	PRJNA605345
GH0096	Shenmian 9	G. hirsutum	Shaanxi, CHN, Asia	12.24	0.9984	2021-He-NG	PRJNA605345
GH0097	86-1 (Zhongzhi 86-1)	G. hirsutum	Beijing, CHN, Asia	13.32	0.9967	2021-He-NG	PRJNA605345
GH0098	Shanmian 5 (Shan 65-141)	G. hirsutum	Shaanxi, CHN, Asia	12.49	0.9976	2021-He-NG	PRJNA605345
GH0099	Shan 3619	G. hirsutum	Shaanxi, CHN, Asia	12.17	0.996	2021-He-NG	PRJNA605345
GH0100	CCRI 17 (Zhong 117)	G. hirsutum	Henan, CHN, Asia	11.82	0.9967	2021-He-NG	PRJNA605345
GH0101	Jimian 12 (Handan 177)	G. hirsutum	Hebei, CHN, Asia	20.14	0.9983	2021-He-NG	PRJNA605345
GH0102	Macheng 96-1	G. hirsutum	Hubei, CHN, Asia	12.33	0.9982	2021-He-NG	PRJNA605345
GH0103	Chuan 77-60	G. hirsutum	Sichuan, CHN, Asia	12.59	0.9924	2021-He-NG	PRJNA605345
GH0104	CCRI 19 (Zhong 7886)	G. hirsutum	Henan, CHN, Asia	11.89	0.9987	2021-He-NG	PRJNA605345
GH0105	Keyuan 1 (1)	G. hirsutum	Hebei, CHN, Asia	11.13	0.9985	2021-He-NG	PRJNA605345
GH0106	Keyuan 4 (1)	G. hirsutum	Hebei, CHN, Asia	13.26	0.9955	2021-He-NG	PRJNA605345
GH0107	Ji 182	G. hirsutum	Hebei, CHN, Asia	11.69	0.9996	2021-He-NG	PRJNA605345
GH0108	Zhong 5881	G. hirsutum	Henan, CHN, Asia	12.06	0.9997	2021-He-NG	PRJNA605345
GH0109	Zhong 1276	G. hirsutum	Henan, CHN, Asia	13.19	0.9998	2021-He-NG	PRJNA605345
GH0110	CCRI 23 (Zhong 164)	G. hirsutum	Henan, CHN, Asia	14.28	0.9998	2021-He-NG	PRJNA605345
GH0111	Han 81-272	G. hirsutum	Hebei, CHN, Asia	11.86	0.9968	2021-He-NG	PRJNA605345
GH0112	Ji 574	G. hirsutum	Hebei, CHN, Asia	6.89	0.9978	2021-He-NG	PRJNA605345
GH0113	Taiyuan 3	G. hirsutum	Shanxi, CHN, Asia	12.14	0.9989	2021-He-NG	PRJNA605345
GH0114	Han 8901	G. hirsutum	Hebei, CHN, Asia	12.67	0.9983	2021-He-NG	PRJNA605345
GH0115	RT-White lint (1)	G. hirsutum	USA, North_America	13.17	0.9997	2021-He-NG	PRJNA605345
GH0116	Su 7036yuanyuan	G. hirsutum	Jiangsu, CHN, Asia	12.24	0.9967	2021-He-NG	PRJNA605345
GH0117	Su 7133yuanyuan	G. hirsutum	Jiangsu, CHN, Asia	12.6	0.9998	2021-He-NG	PRJNA605345
GH0118	Suyuan 7235	G. hirsutum	Jiangsu, CHN, Asia	13.07	0.9998	2021-He-NG	PRJNA605345
GH0119	Suyuan 7252	G. hirsutum	Jiangsu, CHN, Asia	12.99	0.9985	2021-He-NG	PRJNA605345
GH0120	Zhongyuan 9111	G. hirsutum	Henan, CHN, Asia	12.6	0.9976	2021-He-NG	PRJNA605345
GH0121	Zhongyuan 9112	G. hirsutum	Henan, CHN, Asia	13.38	0.999	2021-He-NG	PRJNA605345
GH0122	Zhongyuan 9113	G. hirsutum	Henan, CHN, Asia	13.8	0.9989	2021-He-NG	PRJNA605345
GH0123	Zhongyuan 9114	G. hirsutum	Henan, CHN, Asia	11.98	0.9984	2021-He-NG	PRJNA605345
GH0124	Zhongyuan 9115	G. hirsutum	Henan, CHN, Asia	11.64	0.9971	2021-He-NG	PRJNA605345
GH0125	Zhongyuan 9116	G. hirsutum	Henan, CHN, Asia	11.93	0.9978	2021-He-NG	PRJNA605345
GH0126	Zhongyuan 9117	G. hirsutum	Henan, CHN, Asia	12.06	0.9987	2021-He-NG	PRJNA605345
GH0127	Zhongyuan 9118	G. hirsutum	Henan, CHN, Asia	13.21	0.9977	2021-He-NG	PRJNA605345
GH0128	Zhongyuan 9119	G. hirsutum	Henan, CHN, Asia	11.77	0.9979	2021-He-NG	PRJNA605345
GH0129	Zhongyuan 9120	G. hirsutum	Henan, CHN, Asia	13.15	0.9974	2021-He-NG	PRJNA605345
GH0130	Zhongyuan HP1	G. hirsutum	Henan, CHN, Asia	15.78	0.9987	2021-He-NG	PRJNA605345
GH0131	Zhongyuan HST1	G. hirsutum	Henan, CHN, Asia	10.92	0.9986	2021-He-NG	PRJNA605345
GH0132	Zhongyuan HST2	G. hirsutum	Henan, CHN, Asia	13.69	0.999	2021-He-NG	PRJNA605345
GH0133	Keyuan 42-2	G. hirsutum	Hebei, CHN, Asia	13.96	0.9992	2021-He-NG	PRJNA605345
GH0134	Jinyuan 92-955	G. hirsutum	Shanxi, CHN, Asia	14.34	0.9991	2021-He-NG	PRJNA605345
GH0135	Huazhongyuan 91-230	G. hirsutum	Hubei, CHN, Asia	14.95	0.9988	2021-He-NG	PRJNA605345
GH0136	Xinanyuan 90-1-15	G. hirsutum	Chongqing, CHN, Asia	12.41	0.9991	2021-He-NG	PRJNA605345
GH0137	Xinanyuan 917079	G. hirsutum	Chongqing, CHN, Asia	15.62	0.9991	2021-He-NG	PRJNA605345
GH0138	Huazhongyuan 92-217	G. hirsutum	Hubei, CHN, Asia	15.23	0.9986	2021-He-NG	PRJNA605345
GH0139	Chuan 109 (1)	G. hirsutum	Sichuan, CHN, Asia	12.68	0.9988	2021-He-NG	PRJNA605345
GH0140	Huazhong T72001(Lu)	G. hirsutum	Hubei, CHN, Asia	10.92	0.9976	2021-He-NG	PRJNA605345
GH0141	Huazhong T73001(Le)	G. hirsutum	Hubei, CHN, Asia	14.15	0.9983	2021-He-NG	PRJNA605345
GH0142	E88-203	G. hirsutum	Hubei, CHN, Asia	16.49	0.9969	2021-He-NG	PRJNA605345
GH0143	Liaomian 3 (5632)	G. hirsutum	Liaoning, CHN, Asia	13.43	0.9982	2021-He-NG	PRJNA605345
GH0144	Jiyuan 12-13 (91han 13)	G. hirsutum	Hebei, CHN, Asia	12.97	0.9984	2021-He-NG	PRJNA605345
GH0145	Jiyuan 249 (91han 11)	G. hirsutum	Hebei, CHN, Asia	11.14	0.9972	2021-He-NG	PRJNA605345
GH0146	Ji 84-6	G. hirsutum	Hebei, CHN, Asia	12.23	0.9963	2021-He-NG	PRJNA605345
GH0147	Ji 85-1	G. hirsutum	Hebei, CHN, Asia	11.24	0.9979	2021-He-NG	PRJNA605345
GH0148	Ji 86-1	G. hirsutum	Hebei, CHN, Asia	12.1	0.999	2021-He-NG	PRJNA605345
GH0149	Ji 91-03	G. hirsutum	Hebei, CHN, Asia	12.94	0.9979	2021-He-NG	PRJNA605345
GH0150	E Q1038	G. hirsutum	Hubei, CHN, Asia	11.28	0.998	2021-He-NG	PRJNA605345
GH0151	E T458	G. hirsutum	Hubei, CHN, Asia	11.78	0.9979	2021-He-NG	PRJNA605345
GH0152	Jiyuan 23-24 (91han 10)	G. hirsutum	Hebei, CHN, Asia	13.29	0.9985	2021-He-NG	PRJNA605345
GH0153	Ji A-1-7 (33xi)	G. hirsutum	Hebei, CHN, Asia	11.19	0.9985	2021-He-NG	PRJNA605345
GH0154	Ji A-7-8 (33xi)	G. hirsutum	Hebei, CHN, Asia	11.64	0.9988	2021-He-NG	PRJNA605345
GH0155	Luwu 401	G. hirsutum	Shandong, CHN, Asia	12.54	0.9932	2021-He-NG	PRJNA605345
GH0156	Shiyuan-321 (1)	G. hirsutum	Hebei, CHN, Asia	12.19	0.9978	2021-He-NG	PRJNA605345
GH0157	Shiyuan 638	G. hirsutum	Hebei, CHN, Asia	12.04	0.9981	2021-He-NG	PRJNA605345
GH0158	Jimian 25 (Jizi 123)	G. hirsutum	Hebei, CHN, Asia	11.76	0.9975	2021-He-NG	PRJNA605345
GH0159	Jimian 20 (2)	G. hirsutum	Hebei, CHN, Asia	5.79	0.998	2021-He-NG	PRJNA605345
GH0160	E E910	G. hirsutum	Hubei, CHN, Asia	11.69	0.9963	2021-He-NG	PRJNA605345
GH0161	E E911	G. hirsutum	Hubei, CHN, Asia	11.32	0.9992	2021-He-NG	PRJNA605345
GH0162	E E913	G. hirsutum	Hubei, CHN, Asia	11.36	0.9983	2021-He-NG	PRJNA605345
GH0163	Qinyuan 91406 (Qinyuan 4)	G. hirsutum	Xinjiang, CHN, Asia	11.94	0.9986	2021-He-NG	PRJNA605345
GH0164	Yumian 17 (Xinqi 8704) (Henan)	G. hirsutum	Henan, CHN, Asia	12.1	0.9978	2021-He-NG	PRJNA605345
GH0165	Ji 668 (1)	G. hirsutum	Hebei, CHN, Asia	13.61	0.9975	2021-He-NG	PRJNA605345
GH0166	Handan 333 (2)	G. hirsutum	Hebei, CHN, Asia	13.18	0.9987	2021-He-NG	PRJNA605345
GH0167	Yu 668	G. hirsutum	Henan, CHN, Asia	12.72	0.9973	2021-He-NG	PRJNA605345
GH0168	Qinli 514 (1)	G. hirsutum	Shaanxi, CHN, Asia	12.72	0.9987	2021-He-NG	PRJNA605345
GH0169	Qinyuan 93089 (2)	G. hirsutum	Shaanxi, CHN, Asia	13.39	0.9985	2021-He-NG	PRJNA605345
GH0170	Shiyuan 345 (1)	G. hirsutum	Hebei, CHN, Asia	13.56	0.9988	2021-He-NG	PRJNA605345
GH0171	Jinmian 21 (2)	G. hirsutum	Shanxi, CHN, Asia	12.29	0.998	2021-He-NG	PRJNA605345
GH0172	Changrong 2	G. hirsutum	Jiangsu, CHN, Asia	11.14	0.9987	2021-He-NG	PRJNA605345
GH0173	Shiyuan 134	G. hirsutum	Hebei, CHN, Asia	13.32	0.9984	2021-He-NG	PRJNA605345
GH0174	Taiyuan 02-1	G. hirsutum	Shanxi, CHN, Asia	13.19	0.9983	2021-He-NG	PRJNA605345
GH0175	Taiyuan 02-13	G. hirsutum	Shanxi, CHN, Asia	6.59	0.9983	2021-He-NG	PRJNA605345
GH0176	Taiyuan 02-17	G. hirsutum	Shanxi, CHN, Asia	11.97	0.9989	2021-He-NG	PRJNA605345
GH0177	Taiyuan 02-21	G. hirsutum	Shanxi, CHN, Asia	11.41	0.9986	2021-He-NG	PRJNA605345
GH0178	Taiyuan 02-22	G. hirsutum	Shanxi, CHN, Asia	11.56	0.9992	2021-He-NG	PRJNA605345
GH0179	Taiyuan 02-23	G. hirsutum	Shanxi, CHN, Asia	15.79	0.9984	2021-He-NG	PRJNA605345
GH0180	Taiyuan 02-25	G. hirsutum	Shanxi, CHN, Asia	12.04	0.9914	2021-He-NG	PRJNA605345
GH0181	Taiyuan 02-27	G. hirsutum	Shanxi, CHN, Asia	11.68	0.9977	2021-He-NG	PRJNA605345
GH0182	Taiyuan 02-28	G. hirsutum	Shanxi, CHN, Asia	11.27	0.999	2021-He-NG	PRJNA605345
GH0183	Taiyuan 02-29	G. hirsutum	Shanxi, CHN, Asia	12.26	0.9988	2021-He-NG	PRJNA605345
GH0184	Taiyuan 02-33	G. hirsutum	Shanxi, CHN, Asia	12.2	0.9975	2021-He-NG	PRJNA605345
GH0185	Taiyuan 02-35	G. hirsutum	Shanxi, CHN, Asia	11.52	0.9969	2021-He-NG	PRJNA605345
GH0186	Taiyuan 02-38	G. hirsutum	Shanxi, CHN, Asia	11.36	0.9978	2021-He-NG	PRJNA605345
GH0187	Taiyuan 02-39	G. hirsutum	Shanxi, CHN, Asia	12.53	0.996	2021-He-NG	PRJNA605345
GH0188	Taiyuan 02-4	G. hirsutum	Shanxi, CHN, Asia	12.69	0.999	2021-He-NG	PRJNA605345
GH0189	Taiyuan 02-40	G. hirsutum	Shanxi, CHN, Asia	11.57	0.9981	2021-He-NG	PRJNA605345
GH0190	Taiyuan 02-41	G. hirsutum	Shanxi, CHN, Asia	12.08	0.9962	2021-He-NG	PRJNA605345
GH0191	Taiyuan 02-47	G. hirsutum	Shanxi, CHN, Asia	13.51	0.9949	2021-He-NG	PRJNA605345
GH0192	Taiyuan 02-48	G. hirsutum	Shanxi, CHN, Asia	13.59	0.9979	2021-He-NG	PRJNA605345
GH0193	Taiyuan 02-5	G. hirsutum	Shanxi, CHN, Asia	15.67	0.9971	2021-He-NG	PRJNA605345
GH0194	Taiyuan 02-6	G. hirsutum	Shanxi, CHN, Asia	13.29	0.9965	2021-He-NG	PRJNA605345
GH0195	Jinnongdayuan 2 (1)	G. hirsutum	Shanxi, CHN, Asia	13.74	0.9971	2021-He-NG	PRJNA605345
GH0196	Jinnongdayuan 2 (3)	G. hirsutum	Shanxi, CHN, Asia	14.8	0.9986	2021-He-NG	PRJNA605345
GH0197	Jinnongdayuan 5 (2)	G. hirsutum	Shanxi, CHN, Asia	12.49	0.998	2021-He-NG	PRJNA605345
GH0198	QB1	G. hirsutum	CHN, Asia	6.93	0.9988	2021-He-NG	PRJNA605345
GH0199	HL07	G. hirsutum	-	11.46	0.9981	2021-He-NG	PRJNA605345
GH0200	Langhuang F10W99	G. hirsutum	Henan, CHN, Asia	14.58	0.9985	2021-He-NG	PRJNA605345
GH0201	Zhongyihong 2 (1)	G. hirsutum	Beijing, CHN, Asia	7.32	0.9976	2021-He-NG	PRJNA605345
GH0202	Zhongyihong 8	G. hirsutum	Beijing, CHN, Asia	7.59	0.9967	2021-He-NG	PRJNA605345
GH0203	Suyuan 04-2	G. hirsutum	Jiangsu, CHN, Asia	15.48	0.9971	2021-He-NG	PRJNA605345
GH0204	Suyuan 04-3	G. hirsutum	Jiangsu, CHN, Asia	13.45	0.9985	2021-He-NG	PRJNA605345
GH0205	Suyuan 04-4	G. hirsutum	Jiangsu, CHN, Asia	13.67	0.9986	2021-He-NG	PRJNA605345
GH0206	Suyuan 04-6	G. hirsutum	Jiangsu, CHN, Asia	12.06	0.9987	2021-He-NG	PRJNA605345
GH0207	Suyuan 04-7	G. hirsutum	Jiangsu, CHN, Asia	11.46	0.9983	2021-He-NG	PRJNA605345
GH0208	Suyuan 04-8	G. hirsutum	Jiangsu, CHN, Asia	11.93	0.9982	2021-He-NG	PRJNA605345
GH0209	Suyuan 04-10	G. hirsutum	Jiangsu, CHN, Asia	11.33	0.9988	2021-He-NG	PRJNA605345
GH0210	Suyuan 04-16	G. hirsutum	Jiangsu, CHN, Asia	11.74	0.9991	2021-He-NG	PRJNA605345
GH0211	Suyuan 04-17	G. hirsutum	Jiangsu, CHN, Asia	11.17	0.9985	2021-He-NG	PRJNA605345
GH0212	Suyuan 04-18	G. hirsutum	Jiangsu, CHN, Asia	10.96	0.9992	2021-He-NG	PRJNA605345
GH0213	Suyuan 04-21	G. hirsutum	Jiangsu, CHN, Asia	12.5	0.9991	2021-He-NG	PRJNA605345
GH0214	Suyuan 04-32	G. hirsutum	Jiangsu, CHN, Asia	11.17	0.9982	2021-He-NG	PRJNA605345
GH0215	Suyuan 04-33	G. hirsutum	Jiangsu, CHN, Asia	11.72	0.9987	2021-He-NG	PRJNA605345
GH0216	Suyuan 04-34	G. hirsutum	Jiangsu, CHN, Asia	11.73	0.9983	2021-He-NG	PRJNA605345
GH0217	Suyuan 04-35	G. hirsutum	Jiangsu, CHN, Asia	11.66	0.9972	2021-He-NG	PRJNA605345
GH0218	Suyuan 04-38	G. hirsutum	Jiangsu, CHN, Asia	10.93	0.9981	2021-He-NG	PRJNA605345
GH0219	Suyuan 04-43	G. hirsutum	Jiangsu, CHN, Asia	12.08	0.9979	2021-He-NG	PRJNA605345
GH0220	Suyuan 04-49	G. hirsutum	Jiangsu, CHN, Asia	11.46	0.9972	2021-He-NG	PRJNA605345
GH0221	Suyuan 04-51	G. hirsutum	Jiangsu, CHN, Asia	12.15	0.998	2021-He-NG	PRJNA605345
GH0222	Suyuan 04-52	G. hirsutum	Jiangsu, CHN, Asia	12.56	0.9965	2021-He-NG	PRJNA605345
GH0223	Suyuan 04-53	G. hirsutum	Jiangsu, CHN, Asia	10.91	0.9975	2021-He-NG	PRJNA605345
GH0224	Suyuan 04-57	G. hirsutum	Jiangsu, CHN, Asia	11.49	0.9969	2021-He-NG	PRJNA605345
GH0225	Suyuan 04-60	G. hirsutum	Jiangsu, CHN, Asia	10.96	0.9989	2021-He-NG	PRJNA605345
GH0226	Suyuan 04-64	G. hirsutum	Jiangsu, CHN, Asia	12	0.999	2021-He-NG	PRJNA605345
GH0227	Suyuan 04-65	G. hirsutum	Jiangsu, CHN, Asia	11.68	0.9987	2021-He-NG	PRJNA605345
GH0228	Suyuan 04-75	G. hirsutum	Jiangsu, CHN, Asia	11.14	0.9984	2021-He-NG	PRJNA605345
GH0229	Suyuan 04-76	G. hirsutum	Jiangsu, CHN, Asia	11.43	0.9985	2021-He-NG	PRJNA605345
GH0230	Suyuan 04-82	G. hirsutum	Jiangsu, CHN, Asia	11.85	0.9986	2021-He-NG	PRJNA605345
GH0231	Suyuan 04-83	G. hirsutum	Jiangsu, CHN, Asia	11.96	0.9981	2021-He-NG	PRJNA605345
GH0232	Suyuan 04-84	G. hirsutum	Jiangsu, CHN, Asia	13.26	0.9985	2021-He-NG	PRJNA605345
GH0233	Suyuan 04-85	G. hirsutum	Jiangsu, CHN, Asia	11.44	0.9991	2021-He-NG	PRJNA605345
GH0234	Suyuan 04-86	G. hirsutum	Jiangsu, CHN, Asia	12.1	0.9986	2021-He-NG	PRJNA605345
GH0235	Suyuan 04-87	G. hirsutum	Jiangsu, CHN, Asia	12.71	0.9993	2021-He-NG	PRJNA605345
GH0236	Suyuan 04-88	G. hirsutum	Jiangsu, CHN, Asia	12.39	0.9992	2021-He-NG	PRJNA605345
GH0237	Suyuan 04-90	G. hirsutum	Jiangsu, CHN, Asia	10.95	0.9983	2021-He-NG	PRJNA605345
GH0238	Suyuan 04-91	G. hirsutum	Jiangsu, CHN, Asia	12.62	0.9985	2021-He-NG	PRJNA605345
GH0239	Suyuan 04-92	G. hirsutum	Jiangsu, CHN, Asia	13.45	0.9993	2021-He-NG	PRJNA605345
GH0240	Suyuan 04-93	G. hirsutum	Jiangsu, CHN, Asia	11.14	0.9994	2021-He-NG	PRJNA605345
GH0241	Suyuan 04-94	G. hirsutum	Jiangsu, CHN, Asia	11.71	0.999	2021-He-NG	PRJNA605345
GH0242	Suyuan 04-96	G. hirsutum	Jiangsu, CHN, Asia	11.6	0.9985	2021-He-NG	PRJNA605345
GH0243	Suyuan 04-97	G. hirsutum	Jiangsu, CHN, Asia	12.13	0.9982	2021-He-NG	PRJNA605345
GH0244	Suyuan 04-98	G. hirsutum	Jiangsu, CHN, Asia	12.5	0.9985	2021-He-NG	PRJNA605345
GH0245	Suyuan 04-106	G. hirsutum	Jiangsu, CHN, Asia	11.1	0.999	2021-He-NG	PRJNA605345
GH0246	Suyuan 04-108	G. hirsutum	Jiangsu, CHN, Asia	11.57	0.9994	2021-He-NG	PRJNA605345
GH0247	Suyuan 04-109	G. hirsutum	Jiangsu, CHN, Asia	5.63	0.9987	2021-He-NG	PRJNA605345
GH0248	Suyuan 04-112	G. hirsutum	Jiangsu, CHN, Asia	5.74	0.9975	2021-He-NG	PRJNA605345
GH0249	Suyuan 04-113	G. hirsutum	Jiangsu, CHN, Asia	11.87	0.9994	2021-He-NG	PRJNA605345
GH0250	Suyuan 04-114	G. hirsutum	Jiangsu, CHN, Asia	11.92	0.9991	2021-He-NG	PRJNA605345
GH0251	Suyuan 04-115	G. hirsutum	Jiangsu, CHN, Asia	11.74	0.999	2021-He-NG	PRJNA605345
GH0252	Suyuan 04-116	G. hirsutum	Jiangsu, CHN, Asia	11.54	0.9989	2021-He-NG	PRJNA605345
GH0253	Suyuan 04-120	G. hirsutum	Jiangsu, CHN, Asia	11.44	0.9993	2021-He-NG	PRJNA605345
GH0254	Suyuan 04-123	G. hirsutum	Jiangsu, CHN, Asia	11.58	0.9993	2021-He-NG	PRJNA605345
GH0255	Suyuan 04-126	G. hirsutum	Jiangsu, CHN, Asia	11.45	0.9984	2021-He-NG	PRJNA605345
GH0256	Suyuan 04-129	G. hirsutum	Jiangsu, CHN, Asia	10.91	0.9987	2021-He-NG	PRJNA605345
GH0257	Suyuan 04-136	G. hirsutum	Jiangsu, CHN, Asia	12.15	0.999	2021-He-NG	PRJNA605345
GH0258	Suyuan 04-137	G. hirsutum	Jiangsu, CHN, Asia	5.9	0.9978	2021-He-NG	PRJNA605345
GH0259	Suyuan 04-138	G. hirsutum	Jiangsu, CHN, Asia	11.65	0.9976	2021-He-NG	PRJNA605345
GH0260	Suyuan 04-140	G. hirsutum	Jiangsu, CHN, Asia	11.65	0.9988	2021-He-NG	PRJNA605345
GH0261	Suyuan 04-145	G. hirsutum	Jiangsu, CHN, Asia	10.98	0.9988	2021-He-NG	PRJNA605345
GH0262	Suyuan 04-148	G. hirsutum	Jiangsu, CHN, Asia	11.1	0.9982	2021-He-NG	PRJNA605345
GH0263	Suyuan 04-149	G. hirsutum	Jiangsu, CHN, Asia	11.19	0.998	2021-He-NG	PRJNA605345
GH0264	Suyuan 04-151	G. hirsutum	Jiangsu, CHN, Asia	14.12	0.9982	2021-He-NG	PRJNA605345
GH0265	Suyuan 04-156	G. hirsutum	Jiangsu, CHN, Asia	12.26	0.9991	2021-He-NG	PRJNA605345
GH0266	Suyuan 04-161	G. hirsutum	Jiangsu, CHN, Asia	11.81	0.999	2021-He-NG	PRJNA605345
GH0267	Delcot 277-5 (1)	G. hirsutum	USA, North_America	11.38	0.998	2021-He-NG	PRJNA605345
GH0268	AC 241	G. hirsutum	USA, North_America	11.94	0.9982	2021-He-NG	PRJNA605345
GH0269	Acala SJ-5	G. hirsutum	USA, North_America	11.46	0.998	2021-He-NG	PRJNA605345
GH0270	L231-24	G. hirsutum	Ivory Coast, Africa	12.16	0.9987	2021-He-NG	PRJNA605345
GH0271	L142-9	G. hirsutum	Ivory Coast, Africa	13.12	0.9979	2021-He-NG	PRJNA605345
GH0272	PD0113 (1)	G. hirsutum	USA, North_America	10.97	0.9968	2021-He-NG	PRJNA605345
GH0273	PD9363	G. hirsutum	USA, North_America	11.3	0.9992	2021-He-NG	PRJNA605345
GH0274	SC-1 (GP72)	G. hirsutum	USA, North_America	11.73	0.9989	2021-He-NG	PRJNA605345
GH0275	PD9364	G. hirsutum	USA, North_America	21.37	0.9982	2021-He-NG	PRJNA605345
GH0276	PD8619	G. hirsutum	USA, North_America	12.43	0.9985	2021-He-NG	PRJNA605345
GH0277	FTA	G. hirsutum	USA, North_America	12.5	0.9976	2021-He-NG	PRJNA605345
GH0278	AC 239	G. hirsutum	USA, North_America	12.61	0.9978	2021-He-NG	PRJNA605345
GH0279	PD9232	G. hirsutum	USA, North_America	10.93	0.9989	2021-He-NG	PRJNA605345
GH0280	PD2165 (1)	G. hirsutum	USA, North_America	12.1	0.9991	2021-He-NG	PRJNA605345
GH0281	PD3246 (1)	G. hirsutum	USA, North_America	11.43	0.999	2021-He-NG	PRJNA605345
GH0282	PD9223	G. hirsutum	USA, North_America	12.46	0.9989	2021-He-NG	PRJNA605345
GH0283	PD6179	G. hirsutum	USA, North_America	12.71	0.9986	2021-He-NG	PRJNA605345
GH0284	PD6142	G. hirsutum	USA, North_America	12.92	0.9989	2021-He-NG	PRJNA605345
GH0285	ISA205 B396	G. hirsutum	Ivory Coast, Africa	12.68	0.9986	2021-He-NG	PRJNA605345
GH0286	Tashkent 6	G. hirsutum	Former Soviet, Europe	11.31	0.9971	2021-He-NG	PRJNA605345
GH0287	Sulianmian 142xi	G. hirsutum	Former Soviet, Europe	12.94	0.9987	2021-He-NG	PRJNA605345
GH0288	Sulianmian 143xi	G. hirsutum	Former Soviet, Europe	11.15	0.9988	2021-He-NG	PRJNA605345
GH0289	TM-1 (2)	G. hirsutum	USA, North_America	11.1	0.9984	2021-He-NG	PRJNA605345
GH0290	Zhongwu 383 ("low gossypol")	G. hirsutum	CHN, Asia	11.47	0.9922	2021-He-NG	PRJNA605345
GH0291	E E80-11	G. hirsutum	CHN, Asia	12.34	0.9971	2021-He-NG	PRJNA605345
GH0292	Penghun 1	G. hirsutum	Hubei, CHN, Asia	10.96	0.9986	2021-He-NG	PRJNA605345
GH0293	Yahuang 9101	G. hirsutum	Henan, CHN, Asia	12.45	0.9987	2021-He-NG	PRJNA605345
GH0294	Yahuang 9102	G. hirsutum	Henan, CHN, Asia	12.63	0.9989	2021-He-NG	PRJNA605345
GH0295	Yahuang 9103	G. hirsutum	Henan, CHN, Asia	12.45	0.9989	2021-He-NG	PRJNA605345
GH0296	Hongyemian 1	G. hirsutum	Sichuan, CHN, Asia	12.89	0.9979	2021-He-NG	PRJNA605345
GH0297	Lang huang F10 (brown fiber)	G. hirsutum	Henan, CHN, Asia	13.07	0.9953	2021-He-NG	PRJNA605345
GH0298	Zongxu 1 (1)	G. hirsutum	Henan, CHN, Asia	5.9	0.9982	2021-He-NG	PRJNA605345
GH0299	Zong 1-62	G. hirsutum	Henan, CHN, Asia	11.51	0.9983	2021-He-NG	PRJNA605345
GH0300	Zong 1-59	G. hirsutum	Henan, CHN, Asia	11.61	0.9985	2021-He-NG	PRJNA605345
GH0301	DZA (71) 39	G. hirsutum	Zambia, Africa	13.39	0.9976	2021-He-NG	PRJNA605345
GH0302	Del Cerro 240-12	G. hirsutum	Brazil, South_America	11.26	0.9983	2021-He-NG	PRJNA605345
GH0303	Gossica 23	G. hirsutum	Colombia, Canada, South_America	11.59	0.999	2021-He-NG	PRJNA605345
GH0304	AM-55	G. hirsutum	-	13.85	0.9974	2021-He-NG	PRJNA605345
GH0305	Aleppo 40	G. hirsutum	Syria, Asia	11.3	0.9979	2021-He-NG	PRJNA605345
GH0306	33	G. hirsutum	-	5.68	0.993	2021-He-NG	PRJNA605345
GH0307	86 III 72	G. hirsutum	-	12.16	0.9988	2021-He-NG	PRJNA605345
GH0308	ВИР-41 5533у х С-3210	G. hirsutum	Former Soviet, Europe	13.17	0.9987	2021-He-NG	PRJNA605345
GH0309	Local cotton (2)	G. hirsutum	Former Soviet, Europe	13.39	0.9978	2021-He-NG	PRJNA605345
GH0310	Columbia (1)	G. hirsutum	Colombia, Canada, South_America	12.6	0.9982	2021-He-NG	PRJNA605345
GH0311	Cleveland big ball	G. hirsutum	Ohio Prefecture, USA, North_America	13.23	0.9987	2021-He-NG	PRJNA605345
GH0312	G.mexicanum	G. hirsutum	Mexico, North_America	15.09	0.9987	2021-He-NG	PRJNA605345
GH0313	3712-Ashmuouni-135	G. hirsutum	Egypt, Africa	12.91	0.9964	2021-He-NG	PRJNA605345
GH0314	Ucayali	G. hirsutum	Peru, South_America	12.68	0.998	2021-He-NG	PRJNA605345
GH0315	Taschkent upland	G. hirsutum	Former Soviet, Europe	14.05	0.9986	2021-He-NG	PRJNA605345
GH0316	Yu 136	G. hirsutum	Henan, CHN, Asia	12.68	0.9985	2021-He-NG	PRJNA605345
GH0317	Yu 138	G. hirsutum	Henan, CHN, Asia	11.57	0.9978	2021-He-NG	PRJNA605345
GH0318	Yu 141	G. hirsutum	Henan, CHN, Asia	12.42	0.9986	2021-He-NG	PRJNA605345
GH0319	L×71	G. hirsutum	-	16.01	0.9979	2021-He-NG	PRJNA605345
GH0320	Pahta	G. hirsutum	-	12.06	0.998	2021-He-NG	PRJNA605345
GH0321	Bar Ballina	G. hirsutum	Australia, Oceania	11.58	0.9991	2021-He-NG	PRJNA605345
GH0322	6086	G. hirsutum	-	12.31	0.9989	2021-He-NG	PRJNA605345
GH0323	Acc.N5 fr.5	G. hirsutum	-	13.38	0.9991	2021-He-NG	PRJNA605345
GH0324	Dixie King (2)	G. hirsutum	USA, North_America	14.99	0.9986	2021-He-NG	PRJNA605345
GH0325	153F	G. hirsutum	Former Soviet, Europe	12.19	0.995	2021-He-NG	PRJNA605345
GH0326	Yu 79	G. hirsutum	Henan, CHN, Asia	13.12	0.9984	2021-He-NG	PRJNA605345
GH0327	Half and Half (2)	G. hirsutum	USA, North_America	15.31	0.9989	2021-He-NG	PRJNA605345
GH0328	147F	G. hirsutum	Former Soviet, Europe	16.76	0.9983	2021-He-NG	PRJNA605345
GH0329	Tashkent 2 (1)	G. hirsutum	Former Soviet, Europe	6.32	0.9973	2021-He-NG	PRJNA605345
GH0330	Andijan 35	G. hirsutum	Former Soviet, Europe	13.84	0.9989	2021-He-NG	PRJNA605345
GH0331	American cotton (local zavodskaya smes)	G. hirsutum	USA, North_America	15.03	0.9975	2021-He-NG	PRJNA605345
GH0332	45505	G. hirsutum	-	12.39	0.999	2021-He-NG	PRJNA605345
GH0333	12785	G. hirsutum	-	14.13	0.9988	2021-He-NG	PRJNA605345
GH0334	14F-2	G. hirsutum	Former Soviet, Europe	11.16	0.9989	2021-He-NG	PRJNA605345
GH0335	Encino Texas 2-2	G. hirsutum	Mexico, North_America	13.18	0.9994	2021-He-NG	PRJNA605345
GH0336	2034 В.8	G. hirsutum	-	13.4	0.9991	2021-He-NG	PRJNA605345
GH0337	Triumph Lot39-1	G. hirsutum	Australia, Oceania	6.14	0.9982	2021-He-NG	PRJNA605345
GH0338	C 1582	G. hirsutum	Former Soviet, Europe	13.68	0.9993	2021-He-NG	PRJNA605345
GH0339	US 219-3	G. hirsutum	USA, North_America	11.14	0.9988	2021-He-NG	PRJNA605345
GH0340	Sakel VIR171Lu-1	G. hirsutum	Former Soviet, Europe	14.02	0.9988	2021-He-NG	PRJNA605345
GH0341	Yu118 VIR3177-4	G. hirsutum	Former Soviet, Europe	11.06	0.9992	2021-He-NG	PRJNA605345
GH0342	G. amerccana	G. hirsutum	France, Europe	13.29	0.9992	2021-He-NG	PRJNA605345
GH0343	2692	G. hirsutum	-	15.39	0.9991	2021-He-NG	PRJNA605345
GH0344	282700	G. hirsutum	-	12.93	0.9986	2021-He-NG	PRJNA605345
GH0345	288544	G. hirsutum	-	13.82	0.9988	2021-He-NG	PRJNA605345
GH0346	Gel 1059	G. hirsutum	Former Soviet, Europe	12.31	0.9989	2021-He-NG	PRJNA605345
GH0347	AR 1-59	G. hirsutum	Former Soviet, Europe	12.29	0.9987	2021-He-NG	PRJNA605345
GH0348	C6 CV 86 S 5-17	G. hirsutum	Albania, Europe	13.51	0.9984	2021-He-NG	PRJNA605345
GH0349	L-500	G. hirsutum	Former Soviet, Europe	12.93	0.9986	2021-He-NG	PRJNA605345
GH0350	Local	G. hirsutum	Former Soviet, Europe	14.5	0.9991	2021-He-NG	PRJNA605345
GH0351	Pontos	G. hirsutum	Greece, Europe	13.21	0.9981	2021-He-NG	PRJNA605345
GH0352	Morado	G. hirsutum	Venezuela, South_America	13.66	0.998	2021-He-NG	PRJNA605345
GH0353	N 205(A)	G. hirsutum	Iran, Asia	11.6	0.9986	2021-He-NG	PRJNA605345
GH0354	GSA 75(A*)	G. hirsutum	-	14.34	0.9973	2021-He-NG	PRJNA605345
GH0355	Catania A*	G. hirsutum	Italy, Europe	7.64	0.9955	2021-He-NG	PRJNA605345
GH0356	DP 140-7BC (A)	G. hirsutum	USA, North_America	16.61	0.9979	2021-He-NG	PRJNA605345
GH0357	SR 60	G. hirsutum	Thailand, Asia	12	0.9982	2021-He-NG	PRJNA605345
GH0358	SS 3\10 A	G. hirsutum	-	11.34	0.9986	2021-He-NG	PRJNA605345
GH0359	La Chata	G. hirsutum	Spain, Europe	13.7	0.9989	2021-He-NG	PRJNA605345
GH0360	M2 (Round leaf)	G. hirsutum	Former Soviet, Europe	14.96	0.9976	2021-He-NG	PRJNA605345
GH0361	Griffith	G. hirsutum	USA, North_America	14	0.9982	2021-He-NG	PRJNA605345
GH0362	N 834	G. hirsutum	Iran, Asia	15.41	0.9989	2021-He-NG	PRJNA605345
GH0363	VIR556365	G. hirsutum	Former Soviet, Europe	13.62	0.9959	2021-He-NG	PRJNA605345
GH0364	Al-1	G. hirsutum	Brazil, South_America	14.35	0.9986	2021-He-NG	PRJNA605345
GH0365	T AC/20	G. hirsutum	USA, North_America	12.56	0.9984	2021-He-NG	PRJNA605345
GH0366	w/n	G. hirsutum	Former Soviet, Europe	12.91	0.9992	2021-He-NG	PRJNA605345
GH0367	Sind Sudhar	G. hirsutum	India, Asia	12.64	0.9986	2021-He-NG	PRJNA605345
GH0368	Szekkutasi 06	G. hirsutum	Hungary, Europe	11.63	0.998	2021-He-NG	PRJNA605345
GH0369	Timopheevii Dec	G. hirsutum	Mexico, North_America	14.36	0.9986	2021-He-NG	PRJNA605345
GH0370	402	G. hirsutum	Anhui, CHN, Asia	11.13	0.9988	2021-He-NG	PRJNA605345
GH0371	Pamuk	G. hirsutum	Turkey, Asia	17.39	0.9983	2021-He-NG	PRJNA605345
GH0372	Wacona	G. hirsutum	Poland, Europe	11.27	0.9985	2021-He-NG	PRJNA605345
GH0373	S-1191	G. hirsutum	Former Soviet, Europe	14.35	0.9981	2021-He-NG	PRJNA605345
GH0374	S-3316	G. hirsutum	Former Soviet, Europe	15.33	0.9987	2021-He-NG	PRJNA605345
GH0375	D-9	G. hirsutum	-	14.01	0.9989	2021-He-NG	PRJNA605345
GH0376	S-1211	G. hirsutum	Former Soviet, Europe	16.5	0.9977	2021-He-NG	PRJNA605345
GH0377	Deltapine 12	G. hirsutum	USA, North_America	11.21	0.9987	2021-He-NG	PRJNA605345
GH0378	Deltapine 13	G. hirsutum	Mississippi, USA, North_America	11.29	0.999	2021-He-NG	PRJNA605345
GH0379	Deltapine 15 (1)	G. hirsutum	USA, North_America	11.76	0.9988	2021-He-NG	PRJNA605345
GH0380	Coker 304	G. hirsutum	USA, North_America	11.37	0.9979	2021-He-NG	PRJNA605345
GH0381	Coker 310	G. hirsutum	USA, North_America	13.58	0.9986	2021-He-NG	PRJNA605345
GH0382	Coker 413	G. hirsutum	USA, North_America	13.5	0.9992	2021-He-NG	PRJNA605345
GH0383	Coker Foster 6	G. hirsutum	USA, North_America	13.76	0.9988	2021-He-NG	PRJNA605345
GH0384	Coker Queen	G. hirsutum	USA, North_America	11.61	0.9972	2021-He-NG	PRJNA605345
GH0385	Stoneville 2 (2)	G. hirsutum	Mississippi, USA, North_America	11.29	0.9984	2021-He-NG	PRJNA605345
GH0386	Stoneville 4A	G. hirsutum	USA, North_America	11.92	0.9986	2021-He-NG	PRJNA605345
GH0387	Stoneville 5A (2)	G. hirsutum	USA, North_America	11.64	0.999	2021-He-NG	PRJNA605345
GH0388	Startex 619	G. hirsutum	USA, North_America	11.97	0.9977	2021-He-NG	PRJNA605345
GH0389	Paymaster 18	G. hirsutum	USA, North_America	6.04	0.9974	2021-He-NG	PRJNA605345
GH0390	Paymaster 101B	G. hirsutum	USA, North_America	11.36	0.9992	2021-He-NG	PRJNA605345
GH0391	Paymaster 202	G. hirsutum	USA, North_America	12.2	0.9978	2021-He-NG	PRJNA605345
GH0392	Paymaster 266	G. hirsutum	USA, North_America	11.9	0.9975	2021-He-NG	PRJNA605345
GH0393	Paymaster 785	G. hirsutum	USA, North_America	11.83	0.9983	2021-He-NG	PRJNA605345
GH0394	Acala 1517-D	G. hirsutum	USA, North_America	12.14	0.9973	2021-He-NG	PRJNA605345
GH0395	Acala 1517-75	G. hirsutum	USA, North_America	11.29	0.9984	2021-He-NG	PRJNA605345
GH0396	Acala 5701-W	G. hirsutum	USA, North_America	11.81	0.9972	2021-He-NG	PRJNA605345
GH0397	New Boykin	G. hirsutum	USA, North_America	17.27	0.999	2021-He-NG	PRJNA605345
GH0398	Lockett BXL	G. hirsutum	USA, North_America	6.21	0.9946	2021-He-NG	PRJNA605345
GH0399	Dixie King (1)	G. hirsutum	USA, North_America	12.35	0.998	2021-He-NG	PRJNA605345
GH0400	Dixie King 14-9	G. hirsutum	USA, North_America	11.79	0.9943	2021-He-NG	PRJNA605345
GH0401	Dixie Triumph 85	G. hirsutum	USA, North_America	12.1	0.999	2021-He-NG	PRJNA605345
GH0402	Half and Half (1)	G. hirsutum	USA, North_America	12.17	0.9989	2021-He-NG	PRJNA605345
GH0403	Foster 13-46-102-3B	G. hirsutum	USA, North_America	11.77	0.999	2021-He-NG	PRJNA605345
GH0404	Piedmont Cleveland	G. hirsutum	USA, North_America	12.12	0.997	2021-He-NG	PRJNA605345
GH0405	PD0695	G. hirsutum	USA, North_America	11.35	0.9986	2021-He-NG	PRJNA605345
GH0406	PD0875	G. hirsutum	south carolina, USA, North_America	12.1	0.9988	2021-He-NG	PRJNA605345
GH0407	McNair 220	G. hirsutum	USA, North_America	11.18	0.9987	2021-He-NG	PRJNA605345
GH0408	McNair 308	G. hirsutum	USA, North_America	11.04	0.9984	2021-He-NG	PRJNA605345
GH0409	Acala 4-42	G. hirsutum	USA, North_America	12.1	0.9982	2021-He-NG	PRJNA605345
GH0410	PD0259	G. hirsutum	USA, North_America	12.28	0.9988	2021-He-NG	PRJNA605345
GH0411	PD4548	G. hirsutum	USA, North_America	12.25	0.9987	2021-He-NG	PRJNA605345
GH0412	PD4461	G. hirsutum	USA, North_America	11.38	0.9991	2021-He-NG	PRJNA605345
GH0413	Delfos 4313	G. hirsutum	USA, North_America	11.36	0.9976	2021-He-NG	PRJNA605345
GH0414	Auburn 612RNR	G. hirsutum	USA, North_America	11.65	0.9961	2021-He-NG	PRJNA605345
GH0415	PD6044	G. hirsutum	USA, North_America	12.07	0.9983	2021-He-NG	PRJNA605345
GH0416	AC 235	G. hirsutum	USA, North_America	11.23	0.9973	2021-He-NG	PRJNA605345
GH0417	Auburn 556RNR	G. hirsutum	USA, North_America	11.29	0.9979	2021-He-NG	PRJNA605345
GH0418	PD0804 (W)	G. hirsutum	USA, North_America	11.78	0.9992	2021-He-NG	PRJNA605345
GH0419	PD6132	G. hirsutum	USA, North_America	11.29	0.9976	2021-He-NG	PRJNA605345
GH0420	PD6208	G. hirsutum	USA, North_America	12.44	0.9984	2021-He-NG	PRJNA605345
GH0421	PD6992	G. hirsutum	USA, North_America	11.06	0.9986	2021-He-NG	PRJNA605345
GH0422	Quapaw	G. hirsutum	USA, North_America	11.63	0.9979	2021-He-NG	PRJNA605345
GH0423	FB20 (FB20)	G. hirsutum	USA, North_America	11.61	0.9986	2021-He-NG	PRJNA605345
GH0424	Deltapine 45	G. hirsutum	USA, North_America	11.65	0.9983	2021-He-NG	PRJNA605345
GH0425	Arcot 1	G. hirsutum	USA, North_America	11.2	0.9969	2021-He-NG	PRJNA605345
GH0426	Arcot 402bne	G. hirsutum	USA, North_America	13.32	0.9992	2021-He-NG	PRJNA605345
GH0427	DES 936	G. hirsutum	USA, North_America	12.32	0.9979	2021-He-NG	PRJNA605345
GH0428	Delfos 42-424	G. hirsutum	Mississippi, USA, North_America	12.03	0.9983	2021-He-NG	PRJNA605345
GH0429	Deltapine 11	G. hirsutum	USA, North_America	10.94	0.9984	2021-He-NG	PRJNA605345
GH0430	Coker 4-15	G. hirsutum	USA, North_America	11.12	0.9989	2021-He-NG	PRJNA605345
GH0431	Lightning Express (Shan)	G. hirsutum	USA, North_America	11.5	0.9988	2021-He-NG	PRJNA605345
GH0432	King (1)	G. hirsutum	USA, North_America	11.11	0.9992	2021-He-NG	PRJNA605345
GH0433	Express (1)	G. hirsutum	USA, North_America	11.03	0.999	2021-He-NG	PRJNA605345
GH0434	Coker 100 str.1	G. hirsutum	USA, North_America	11.1	0.9987	2021-He-NG	PRJNA605345
GH0435	Coker Foster	G. hirsutum	USA, North_America	11.24	0.9987	2021-He-NG	PRJNA605345
GH0436	Mebane Triumph (2)	G. hirsutum	USA, North_America	11.68	0.9982	2021-He-NG	PRJNA605345
GH0437	Lone star 3312	G. hirsutum	USA, North_America	12.77	0.9983	2021-He-NG	PRJNA605345
GH0438	Trice 251	G. hirsutum	USA, North_America	11.8	0.9998	2021-He-NG	PRJNA605345
GH0439	Delfos 79	G. hirsutum	USA, North_America	11.3	0.9996	2021-He-NG	PRJNA605345
GH0440	Delfos 9169A (1)	G. hirsutum	USA, North_America	11.06	0.9996	2021-He-NG	PRJNA605345
GH0441	Tamcot SP37 (Upland 56)	G. hirsutum	USA, North_America	11.54	0.9998	2021-He-NG	PRJNA605345
GH0442	Rex Smooth Leaf	G. hirsutum	USA, North_America	11.61	0.9997	2021-He-NG	PRJNA605345
GH0443	Hopi M ("low gossypol")	G. hirsutum	USA, North_America	11.12	0.9997	2021-He-NG	PRJNA605345
GH0444	Lockett 22 ("low gossypol")	G. hirsutum	USA, North_America	11.41	0.9997	2021-He-NG	PRJNA605345
GH0445	PD7596 (fg)	G. hirsutum	USA, North_America	11.13	0.9997	2021-He-NG	PRJNA605345
GH0446	ICA-161-74	G. hirsutum	Peru, South_America	11.1	0.9998	2021-He-NG	PRJNA605345
GH0447	ICA-183-81	G. hirsutum	Peru, South_America	11.31	0.9997	2021-He-NG	PRJNA605345
GH0448	ICA-805-W-63	G. hirsutum	Peru, South_America	11.1	0.9982	2021-He-NG	PRJNA605345
GH0449	SAENZ PENA 61	G. hirsutum	Spain, Europe	11.92	0.9986	2021-He-NG	PRJNA605345
GH0450	GRINGO INTA	G. hirsutum	Spain, Europe	11.32	0.9964	2021-He-NG	PRJNA605345
GH0451	GUAZUNCHO 2 INTA	G. hirsutum	Argentina, South_America	12.3	0.9972	2021-He-NG	PRJNA605345
GH0452	PORO INTA	G. hirsutum	Argentina, South_America	13.97	0.998	2021-He-NG	PRJNA605345
GH0453	Tex 2382	G. hirsutum	USA, North_America	12.93	0.9982	2021-He-NG	PRJNA605345
GH0454	Peru cotton	G. hirsutum	Peru, South_America	11.39	0.9987	2021-He-NG	PRJNA605345
GH0455	PAR-51	G. hirsutum	Pakistan, Asia	12.34	0.9985	2021-He-NG	PRJNA605345
GH0456	Bamdax	G. hirsutum	Japan, Asia	12.35	0.9972	2021-He-NG	PRJNA605345
GH0457	Nepal 1	G. hirsutum	Nepal, Asia	12.82	0.9979	2021-He-NG	PRJNA605345
GH0458	Mexico 910	G. hirsutum	Mexico, North_America	12.43	0.999	2021-He-NG	PRJNA605345
GH0459	Samaru 26J	G. hirsutum	Nigeria, Africa	11.56	0.9981	2021-He-NG	PRJNA605345
GH0460	Nigeria cotton	G. hirsutum	Nigeria, Africa	12.49	0.9985	2021-He-NG	PRJNA605345
GH0461	Caeri 76	G. hirsutum	Mexico, North_America	13.24	0.9989	2021-He-NG	PRJNA605345
GH0462	Z441-2	G. hirsutum	CHAD, Africa	11.74	0.9987	2021-He-NG	PRJNA605345
GH0463	T120-7	G. hirsutum	France, Europe	11.01	0.9982	2021-He-NG	PRJNA605345
GH0464	Reba P279	G. hirsutum	Paraguay, South_America	12.88	0.9979	2021-He-NG	PRJNA605345
GH0465	Brazil co-op cotton	G. hirsutum	Brazil, South_America	11.97	0.9986	2021-He-NG	PRJNA605345
GH0466	MA-6 (1)	G. hirsutum	India, Asia	12.02	0.9981	2021-He-NG	PRJNA605345
GH0467	M-1A	G. hirsutum	India, Asia	12.24	0.9977	2021-He-NG	PRJNA605345
GH0468	BPA 68	G. hirsutum	Uganda, Africa	5.59	0.9965	2021-He-NG	PRJNA605345
GH0469	Brazil cotton (1)	G. hirsutum	Brazil, South_America	12.27	0.9974	2021-He-NG	PRJNA605345
GH0470	Argentina cotton	G. hirsutum	Argentina, South_America	5.9	0.9981	2021-He-NG	PRJNA605345
GH0471	PAN 575	G. hirsutum	CHAD, Africa	11.85	0.9986	2021-He-NG	PRJNA605345
GH0472	Y1422	G. hirsutum	CHAD, Africa	11.78	0.9984	2021-He-NG	PRJNA605345
GH0473	4SA-805	G. hirsutum	Greece, Europe	11.97	0.9983	2021-He-NG	PRJNA605345
GH0474	IRMA 96+97	G. hirsutum	Cameroon, Africa	13.64	0.9982	2021-He-NG	PRJNA605345
GH0475	HC4-75	G. hirsutum	Mali, Africa	11	0.9972	2021-He-NG	PRJNA605345
GH0476	71467 (1)	G. hirsutum	Greece, Europe	12.18	0.9983	2021-He-NG	PRJNA605345
GH0477	J24	G. hirsutum	Syria, Asia	6.71	0.9979	2021-He-NG	PRJNA605345
GH0478	IRMA 1234	G. hirsutum	Cameroon, Africa	14.08	0.9885	2021-He-NG	PRJNA605345
GH0479	E88127	G. hirsutum	Argentina, South_America	12.24	0.998	2021-He-NG	PRJNA605345
GH0480	FH 87	G. hirsutum	Pakistan, Asia	11.09	0.998	2021-He-NG	PRJNA605345
GH0481	CIM 70	G. hirsutum	Pakistan, Asia	10.91	0.999	2021-He-NG	PRJNA605345
GH0482	B557	G. hirsutum	Pakistan, Asia	13.56	0.9989	2021-He-NG	PRJNA605345
GH0483	NK-245	G. hirsutum	Turkey, Asia	12.95	0.9982	2021-He-NG	PRJNA605345
GH0484	QF-10/1	G. hirsutum	Turkey, Asia	13.26	0.9982	2021-He-NG	PRJNA605345
GH0485	Laxmi	G. hirsutum	India, Asia	11.74	0.9979	2021-He-NG	PRJNA605345
GH0486	MNH-129	G. hirsutum	Pakistan, Asia	11.4	0.9993	2021-He-NG	PRJNA605345
GH0487	GH-6-2-75	G. hirsutum	France, Europe	11.32	0.998	2021-He-NG	PRJNA605345
GH0488	Reba B50	G. hirsutum	Paraguay, South_America	13.14	0.9984	2021-He-NG	PRJNA605345
GH0489	IAPAR45PARANA'2	G. hirsutum	Brazil, South_America	14.59	0.9986	2021-He-NG	PRJNA605345
GH0490	CS 50	G. hirsutum	Australia, Oceania	14.02	0.9986	2021-He-NG	PRJNA605345
GH0491	n41 57-2n	G. hirsutum	Australia, Oceania	15.94	0.9988	2021-He-NG	PRJNA605345
GH0492	n74 250 (2)	G. hirsutum	Australia, Oceania	15.58	0.9986	2021-He-NG	PRJNA605345
GH0493	n74 480	G. hirsutum	Australia, Oceania	11.65	0.9989	2021-He-NG	PRJNA605345
GH0494	n74 666	G. hirsutum	Australia, Oceania	11.19	0.9975	2021-He-NG	PRJNA605345
GH0495	n74 720	G. hirsutum	Australia, Oceania	11.22	0.9988	2021-He-NG	PRJNA605345
GH0496	n74 873	G. hirsutum	Australia, Oceania	11.29	0.9972	2021-He-NG	PRJNA605345
GH0497	n98 247	G. hirsutum	Australia, Oceania	13.64	0.9922	2021-He-NG	PRJNA605345
GH0498	n98 283	G. hirsutum	Australia, Oceania	14.47	0.9978	2021-He-NG	PRJNA605345
GH0499	Sicot 1	G. hirsutum	Australia, Oceania	12.45	0.9982	2021-He-NG	PRJNA605345
GH0500	Siokra 107B	G. hirsutum	Australia, Oceania	14.21	0.9993	2021-He-NG	PRJNA605345
GH0501	Siokra 317	G. hirsutum	Australia, Oceania	11.49	0.9986	2021-He-NG	PRJNA605345
GH0502	Uganda 3 (1)	G. hirsutum	Uganda, Africa	11.55	0.998	2021-He-NG	PRJNA605345
GH0503	BAR 7/1	G. hirsutum	Australia, Oceania	11.41	0.998	2021-He-NG	PRJNA605345
GH0504	CIM 91	G. hirsutum	Pakistan, Asia	11.61	0.9989	2021-He-NG	PRJNA605345
GH0505	rk4-4	G. hirsutum	Vietnam, Asia	14.61	0.999	2021-He-NG	PRJNA605345
GH0506	TH1	G. hirsutum	Vietnam, Asia	11.38	0.9983	2021-He-NG	PRJNA605345
GH0507	M5-2	G. hirsutum	Mexico, North_America	13.34	0.9985	2021-He-NG	PRJNA605345
GH0508	NAZAS-92	G. hirsutum	Mexico, North_America	12.75	0.9987	2021-He-NG	PRJNA605345
GH0509	Brazil 012	G. hirsutum	Brazil, South_America	11.64	0.9985	2021-He-NG	PRJNA605345
GH0510	M5-1	G. hirsutum	Mexico, North_America	11.42	0.9981	2021-He-NG	PRJNA605345
GH0511	Brazil 005	G. hirsutum	Brazil, South_America	12.78	0.9986	2021-He-NG	PRJNA605345
GH0512	H-S-25	G. hirsutum	India, Asia	11.11	0.9988	2021-He-NG	PRJNA605345
GH0513	Mnucotn1244B	G. hirsutum	Mexico, North_America	10.95	0.9982	2021-He-NG	PRJNA605345
GH0514	MS72	G. hirsutum	Mexico, North_America	5.72	0.9984	2021-He-NG	PRJNA605345
GH0515	Brazil 008	G. hirsutum	Brazil, South_America	11.91	0.997	2021-He-NG	PRJNA605345
GH0516	Brazil 001	G. hirsutum	Brazil, South_America	11.65	0.9974	2021-He-NG	PRJNA605345
GH0517	Brazil 010	G. hirsutum	Brazil, South_America	13.45	0.9973	2021-He-NG	PRJNA605345
GH0518	Brazil 014	G. hirsutum	Brazil, South_America	11.69	0.9988	2021-He-NG	PRJNA605345
GH0519	Brazil 004	G. hirsutum	Brazil, South_America	11.95	0.9965	2021-He-NG	PRJNA605345
GH0520	Brazil 011	G. hirsutum	Brazil, South_America	11.37	0.999	2021-He-NG	PRJNA605345
GH0521	CF-43/2 (2)	G. hirsutum	Turkey, Asia	11.63	0.9976	2021-He-NG	PRJNA605345
GH0522	E-21-17-711	G. hirsutum	CHN, Asia	11.64	0.9971	2021-He-NG	PRJNA605345
GH0523	Rode (203-855-4)	G. hirsutum	Australia, Oceania	11.61	0.9992	2021-He-NG	PRJNA605345
GH0524	82160 PC-10	G. hirsutum	Pakistan, Asia	11.62	0.9942	2021-He-NG	PRJNA605345
GH0525	82161 PC-9	G. hirsutum	Pakistan, Asia	11.58	0.9977	2021-He-NG	PRJNA605345
GH0526	82162 PC-14	G. hirsutum	Pakistan, Asia	12.94	0.9949	2021-He-NG	PRJNA605345
GH0527	82164 PC-8	G. hirsutum	Pakistan, Asia	11.35	0.9961	2021-He-NG	PRJNA605345
GH0528	82165 PC-6	G. hirsutum	Pakistan, Asia	11.21	0.9978	2021-He-NG	PRJNA605345
GH0529	82167 PC-11	G. hirsutum	Pakistan, Asia	11.14	0.9987	2021-He-NG	PRJNA605345
GH0530	82172 PC-17	G. hirsutum	Pakistan, Asia	11.2	0.9969	2021-He-NG	PRJNA605345
GH0531	82176 N-3	G. hirsutum	Pakistan, Asia	11.93	0.9955	2021-He-NG	PRJNA605345
GH0532	82177 N-7	G. hirsutum	Pakistan, Asia	11.2	0.9937	2021-He-NG	PRJNA605345
GH0533	821800 N-11	G. hirsutum	Pakistan, Asia	10.92	0.9937	2021-He-NG	PRJNA605345
GH0534	82183 V-10	G. hirsutum	Pakistan, Asia	12.63	0.9955	2021-He-NG	PRJNA605345
GH0535	4612Lu 188	G. hirsutum	Henan, CHN, Asia	13.81	0.9982	2021-He-NG	PRJNA605345
GH0536	Zhong R971708	G. hirsutum	Henan, CHN, Asia	11.23	0.9979	2021-He-NG	PRJNA605345
GH0537	M23Bt	G. hirsutum	Henan, CHN, Asia	11.26	0.9992	2021-He-NG	PRJNA605345
GH0538	Zhong 1441 (1)	G. hirsutum	Henan, CHN, Asia	11.21	0.9981	2021-He-NG	PRJNA605345
GH0539	Zhong 335223	G. hirsutum	Henan, CHN, Asia	12.17	0.9985	2021-He-NG	PRJNA605345
GH0540	Zhong 1421 (2)	G. hirsutum	Henan, CHN, Asia	11.33	0.9989	2021-He-NG	PRJNA605345
GH0541	Jishentechangrong	G. hirsutum	Hebei, CHN, Asia	12.49	0.9987	2021-He-NG	PRJNA605345
GH0542	Jisheng 09naiyan-1	G. hirsutum	Hebei, CHN, Asia	10.9	0.999	2021-He-NG	PRJNA605345
GH0543	Ari3697 (1)	G. hirsutum	Henan, CHN, Asia	11.17	0.9979	2021-He-NG	PRJNA605345
GH0544	A971Bt (1)	G. hirsutum	Henan, CHN, Asia	11.16	0.9989	2021-He-NG	PRJNA605345
GH0545	4133Bt (2)	G. hirsutum	Henan, CHN, Asia	11.07	0.9993	2021-He-NG	PRJNA605345
GH0546	J02-247 (2)	G. hirsutum	Jiangsu, CHN, Asia	13.95	0.999	2021-He-NG	PRJNA605345
GH0547	Zhong 129	G. hirsutum	Henan, CHN, Asia	11.46	0.9964	2021-He-NG	PRJNA605345
GH0548	Zhong 21371 (1)	G. hirsutum	Henan, CHN, Asia	11.03	0.9991	2021-He-NG	PRJNA605345
GH0549	A41772BBt (1)	G. hirsutum	Henan, CHN, Asia	11.45	0.9987	2021-He-NG	PRJNA605345
GH0550	1008	G. hirsutum	Henan, CHN, Asia	11.52	0.9991	2021-He-NG	PRJNA605345
GH0551	9909	G. hirsutum	USA, North_America	15.03	0.9991	2021-He-NG	PRJNA605345
GH0552	M21Bt	G. hirsutum	Henan, CHN, Asia	11.7	0.9992	2021-He-NG	PRJNA605345
GH0553	Lu 16188Bt	G. hirsutum	Henan, CHN, Asia	11.16	0.9992	2021-He-NG	PRJNA605345
GH0554	Lu R8166Bt	G. hirsutum	Shandong, CHN, Asia	12.8	0.9993	2021-He-NG	PRJNA605345
GH0555	Jisheng 178	G. hirsutum	Hebei, CHN, Asia	13.78	0.9991	2021-He-NG	PRJNA605345
GH0556	Zhong 9901991	G. hirsutum	Henan, CHN, Asia	11.36	0.9991	2021-He-NG	PRJNA605345
GH0557	12S165	G. hirsutum	Shanxi, CHN, Asia	12.77	0.999	2021-He-NG	PRJNA605345
GH0558	Jizi 1	G. hirsutum	Hebei, CHN, Asia	11.28	0.9992	2021-He-NG	PRJNA605345
GH0559	Jizi 3	G. hirsutum	Hebei, CHN, Asia	17.24	0.9991	2021-He-NG	PRJNA605345
GH0560	Jizi 4	G. hirsutum	Hebei, CHN, Asia	11.55	0.9984	2021-He-NG	PRJNA605345
GH0561	Jizi 6	G. hirsutum	Hebei, CHN, Asia	12.51	0.9974	2021-He-NG	PRJNA605345
GH0562	Jizi 7	G. hirsutum	Hebei, CHN, Asia	12.23	0.9994	2021-He-NG	PRJNA605345
GH0563	Jizi 9	G. hirsutum	Hebei, CHN, Asia	11.3	0.9995	2021-He-NG	PRJNA605345
GH0564	Jizi 14	G. hirsutum	Hebei, CHN, Asia	11.88	0.9992	2021-He-NG	PRJNA605345
GH0565	Jizi 18	G. hirsutum	Hebei, CHN, Asia	11.65	0.9988	2021-He-NG	PRJNA605345
GH0566	Jizi 20	G. hirsutum	Hebei, CHN, Asia	11.06	0.9992	2021-He-NG	PRJNA605345
GH0567	Jizi 22	G. hirsutum	Hebei, CHN, Asia	11.9	0.9995	2021-He-NG	PRJNA605345
GH0568	Jizi 23	G. hirsutum	Hebei, CHN, Asia	12.01	0.9986	2021-He-NG	PRJNA605345
GH0569	Jizi 28	G. hirsutum	Hebei, CHN, Asia	11.77	0.9986	2021-He-NG	PRJNA605345
GH0570	Jizi 29	G. hirsutum	Hebei, CHN, Asia	12.52	0.9977	2021-He-NG	PRJNA605345
GH0571	Jizi 31	G. hirsutum	Hebei, CHN, Asia	12.57	0.9993	2021-He-NG	PRJNA605345
GH0572	Jizi 33	G. hirsutum	Hebei, CHN, Asia	11.2	0.9983	2021-He-NG	PRJNA605345
GH0573	Jizi 36	G. hirsutum	Hebei, CHN, Asia	13.43	0.9989	2021-He-NG	PRJNA605345
GH0574	Jizi 40	G. hirsutum	Hebei, CHN, Asia	11.22	0.999	2021-He-NG	PRJNA605345
GH0575	Jizi 42	G. hirsutum	Hebei, CHN, Asia	11.22	0.9989	2021-He-NG	PRJNA605345
GH0576	Jizi 44	G. hirsutum	Hebei, CHN, Asia	11.3	0.9986	2021-He-NG	PRJNA605345
GH0577	Jizi 45	G. hirsutum	Hebei, CHN, Asia	5.51	0.9979	2021-He-NG	PRJNA605345
GH0578	Jizi 47	G. hirsutum	Hebei, CHN, Asia	13.9	0.9994	2021-He-NG	PRJNA605345
GH0579	Jizi 49	G. hirsutum	Hebei, CHN, Asia	16.49	0.9967	2021-He-NG	PRJNA605345
GH0580	Jizi 51	G. hirsutum	Hebei, CHN, Asia	14.64	0.9979	2021-He-NG	PRJNA605345
GH0581	Jizi 52	G. hirsutum	Hebei, CHN, Asia	13.51	0.9993	2021-He-NG	PRJNA605345
GH0582	Jizi 53	G. hirsutum	Hebei, CHN, Asia	11.9	0.9994	2021-He-NG	PRJNA605345
GH0583	Han 74xuan 209	G. hirsutum	Hebei, CHN, Asia	14.08	0.9972	2021-He-NG	PRJNA605345
GH0584	Suyuan 04-1	G. hirsutum	Jiangsu, CHN, Asia	11.21	0.997	2021-He-NG	PRJNA605345
GH0585	FJA	G. hirsutum	USA, North_America	13.24	0.9986	2021-He-NG	PRJNA605345
GH0586	PD3249	G. hirsutum	USA, North_America	12.9	0.999	2021-He-NG	PRJNA605345
GH0587	Meade	G. hirsutum	USA, North_America	14.85	0.9985	2021-He-NG	PRJNA605345
GH0588	Durango	G. hirsutum	Mexico, North_America	12.95	0.9977	2021-He-NG	PRJNA605345
GH0589	8517	G. hirsutum	Former Soviet, Europe	13.03	0.9987	2021-He-NG	PRJNA605345
GH0590	G.purpurascens-1	G. hirsutum	CHN, Asia	11.81	0.999	2021-He-NG	PRJNA605345
GH0591	American cotton (zavodskaya smes)	G. hirsutum	USA, North_America	14.1	0.9988	2021-He-NG	PRJNA605345
GH0592	C10 CV 61-72	G. hirsutum	Albania, Europe	13.55	0.9979	2021-He-NG	PRJNA605345
GH0593	EK(A)	G. hirsutum	-	13.72	0.9987	2021-He-NG	PRJNA605345
GH0594	Acala 1517	G. hirsutum	USA, North_America	14.15	0.9981	2021-He-NG	PRJNA605345
GH0595	Acala	G. hirsutum	USA, North_America	13.35	0.9979	2021-He-NG	PRJNA605345
GH0596	Coker 311	G. hirsutum	USA, North_America	13.12	0.9988	2021-He-NG	PRJNA605345
GH0597	Coker	G. hirsutum	USA, North_America	12.93	0.998	2021-He-NG	PRJNA605345
GH0598	71467 (2)	G. hirsutum	Greece, Europe	13.92	0.9979	2021-He-NG	PRJNA605345
GH0599	Brazil 007	G. hirsutum	Brazil, South_America	11.91	0.9971	2021-He-NG	PRJNA605345
GH0600	Luyuan 343 (2)	G. hirsutum	Shandong, CHN, Asia	11.84	0.9982	2021-He-NG	PRJNA605345
GH0601	R039108	G. hirsutum	Henan, CHN, Asia	12.85	0.9987	2021-He-NG	PRJNA605345
GH0602	LA887xiu Bt	G. hirsutum	Henan, CHN, Asia	13.04	0.998	2021-He-NG	PRJNA605345
GH0603	Zhong 142110	G. hirsutum	Henan, CHN, Asia	13.31	0.9989	2021-He-NG	PRJNA605345
GH0604	Jizi 17	G. hirsutum	Hebei, CHN, Asia	12.76	0.9987	2021-He-NG	PRJNA605345
GH0605	Jizi 54	G. hirsutum	Hebei, CHN, Asia	12.6	0.999	2021-He-NG	PRJNA605345
GH0606	Jizi 55	G. hirsutum	Hebei, CHN, Asia	11.72	0.9991	2021-He-NG	PRJNA605345
GH0607	Jizi 57	G. hirsutum	Hebei, CHN, Asia	12.67	0.9992	2021-He-NG	PRJNA605345
GH0608	Jizi 58	G. hirsutum	Hebei, CHN, Asia	11.39	0.992	2021-He-NG	PRJNA605345
GH0609	Jizi 60	G. hirsutum	Hebei, CHN, Asia	12.07	0.9985	2021-He-NG	PRJNA605345
GH0610	Jizi 61	G. hirsutum	Hebei, CHN, Asia	13.24	0.9992	2021-He-NG	PRJNA605345
GH0611	Jizi 62	G. hirsutum	Hebei, CHN, Asia	14.09	0.9986	2021-He-NG	PRJNA605345
GH0612	Jizi 64	G. hirsutum	Hebei, CHN, Asia	13.52	0.9983	2021-He-NG	PRJNA605345
GH0613	Jizi 65	G. hirsutum	Hebei, CHN, Asia	11.47	0.9981	2021-He-NG	PRJNA605345
GH0614	Jizi 66	G. hirsutum	Hebei, CHN, Asia	12.18	0.9987	2021-He-NG	PRJNA605345
GH0615	Jizi 67	G. hirsutum	Hebei, CHN, Asia	12.42	0.9983	2021-He-NG	PRJNA605345
GH0616	Jizi 68	G. hirsutum	Hebei, CHN, Asia	13.09	0.999	2021-He-NG	PRJNA605345
GH0617	Jizi 70	G. hirsutum	Hebei, CHN, Asia	13.14	0.9984	2021-He-NG	PRJNA605345
GH0618	Jizi 72	G. hirsutum	Hebei, CHN, Asia	13.32	0.9988	2021-He-NG	PRJNA605345
GH0619	Jizi 73	G. hirsutum	Hebei, CHN, Asia	15.46	0.9989	2021-He-NG	PRJNA605345
GH0620	Jizi 75	G. hirsutum	Hebei, CHN, Asia	15.91	0.9986	2021-He-NG	PRJNA605345
GH0621	Jizi 76	G. hirsutum	Hebei, CHN, Asia	11.67	0.9986	2021-He-NG	PRJNA605345
GH0622	Jizi 77	G. hirsutum	Hebei, CHN, Asia	6.08	0.9973	2021-He-NG	PRJNA605345
GH0623	Jizi 78	G. hirsutum	Hebei, CHN, Asia	13.24	0.999	2021-He-NG	PRJNA605345
GH0624	Jizi 80	G. hirsutum	Hebei, CHN, Asia	14.18	0.9983	2021-He-NG	PRJNA605345
GH0625	Jizi 81	G. hirsutum	Hebei, CHN, Asia	11.33	0.9988	2021-He-NG	PRJNA605345
GH0626	Jizi 82	G. hirsutum	Hebei, CHN, Asia	11.79	0.9989	2021-He-NG	PRJNA605345
GH0627	Jizi 83	G. hirsutum	Hebei, CHN, Asia	13.71	0.9988	2021-He-NG	PRJNA605345
GH0628	Jizi 84	G. hirsutum	Hebei, CHN, Asia	11.17	0.9988	2021-He-NG	PRJNA605345
GH0629	Jizi 85	G. hirsutum	Hebei, CHN, Asia	11.12	0.9988	2021-He-NG	PRJNA605345
GH0630	Jizi 86	G. hirsutum	Hebei, CHN, Asia	11.35	0.9989	2021-He-NG	PRJNA605345
GH0631	Jizi 89	G. hirsutum	Hebei, CHN, Asia	12.79	0.9993	2021-He-NG	PRJNA605345
GH0632	Jizi 91	G. hirsutum	Hebei, CHN, Asia	14.88	0.999	2021-He-NG	PRJNA605345
GH0633	Jizi 92	G. hirsutum	Hebei, CHN, Asia	13.57	0.9987	2021-He-NG	PRJNA605345
GH0634	Jizi 94	G. hirsutum	Hebei, CHN, Asia	12.29	0.999	2021-He-NG	PRJNA605345
GH0635	Jizi 96	G. hirsutum	Hebei, CHN, Asia	11.98	0.9973	2021-He-NG	PRJNA605345
GH0636	X15648	G. hirsutum	Jiangsu, CHN, Asia	13.59	0.9988	2021-He-NG	PRJNA605345
GH0637	Suyan 6002	G. hirsutum	Jiangsu, CHN, Asia	12.5	0.998	2021-He-NG	PRJNA605345
GH0638	Suyan 6004	G. hirsutum	Jiangsu, CHN, Asia	12.03	0.999	2021-He-NG	PRJNA605345
GH0639	Suyan 6006	G. hirsutum	Jiangsu, CHN, Asia	16.32	0.9988	2021-He-NG	PRJNA605345
GH0640	Suyuan 0011	G. hirsutum	Jiangsu, CHN, Asia	11.62	0.9989	2021-He-NG	PRJNA605345
GH0641	Suyuan 0030	G. hirsutum	Jiangsu, CHN, Asia	16.05	0.9986	2021-He-NG	PRJNA605345
GH0642	Suyuan 0042	G. hirsutum	Jiangsu, CHN, Asia	12.58	0.9988	2021-He-NG	PRJNA605345
GH0643	Suyuan 1004	G. hirsutum	Jiangsu, CHN, Asia	11.33	0.9988	2021-He-NG	PRJNA605345
GH0644	Suyuan 1008	G. hirsutum	Jiangsu, CHN, Asia	10.91	0.999	2021-He-NG	PRJNA605345
GH0645	Suyuan 1013	G. hirsutum	Jiangsu, CHN, Asia	11.63	0.9994	2021-He-NG	PRJNA605345
GH0646	Suyuan 1015	G. hirsutum	Jiangsu, CHN, Asia	14.24	0.9992	2021-He-NG	PRJNA605345
GH0647	Suyuan 1017	G. hirsutum	Jiangsu, CHN, Asia	14.5	0.998	2021-He-NG	PRJNA605345
GH0648	Suyuan 1019	G. hirsutum	Jiangsu, CHN, Asia	14.57	0.9988	2021-He-NG	PRJNA605345
GH0649	Suyuan 1024	G. hirsutum	Jiangsu, CHN, Asia	12.38	0.9992	2021-He-NG	PRJNA605345
GH0650	Suyuan 1026	G. hirsutum	Jiangsu, CHN, Asia	12.5	0.9991	2021-He-NG	PRJNA605345
GH0651	Suyuan 1028	G. hirsutum	Jiangsu, CHN, Asia	13.7	0.999	2021-He-NG	PRJNA605345
GH0652	Suyuan 1034	G. hirsutum	Jiangsu, CHN, Asia	14.55	0.9989	2021-He-NG	PRJNA605345
GH0653	Suyuan 1037	G. hirsutum	Jiangsu, CHN, Asia	11.82	0.999	2021-He-NG	PRJNA605345
GH0654	Suyuan 1045	G. hirsutum	Jiangsu, CHN, Asia	6.12	0.9983	2021-He-NG	PRJNA605345
GH0655	Suyuan 1048	G. hirsutum	Jiangsu, CHN, Asia	6.13	0.9976	2021-He-NG	PRJNA605345
GH0656	Suyuan 1061	G. hirsutum	Jiangsu, CHN, Asia	12.36	0.9989	2021-He-NG	PRJNA605345
GH0657	Lu 91362	G. hirsutum	Shandong, CHN, Asia	13.57	0.9989	2021-He-NG	PRJNA605345
GH0658	Lumian 241	G. hirsutum	Shandong, CHN, Asia	15.23	0.9988	2021-He-NG	PRJNA605345
GH0659	Lumian 303	G. hirsutum	Shandong, CHN, Asia	7.31	0.9989	2021-He-NG	PRJNA605345
GH0660	Lu 7151	G. hirsutum	Shandong, CHN, Asia	13.51	0.9985	2021-He-NG	PRJNA605345
GH0661	Lumian 352	G. hirsutum	Shandong, CHN, Asia	12.69	0.999	2021-He-NG	PRJNA605345
GH0662	Lu R0334	G. hirsutum	Shandong, CHN, Asia	12.63	0.9991	2021-He-NG	PRJNA605345
GH0663	Lu R1054	G. hirsutum	Shandong, CHN, Asia	12.87	0.9987	2021-He-NG	PRJNA605345
GH0664	Lu R0295	G. hirsutum	Shandong, CHN, Asia	12.06	0.9985	2021-He-NG	PRJNA605345
GH0665	Lumian 361	G. hirsutum	Shandong, CHN, Asia	12.92	0.9992	2021-He-NG	PRJNA605345
GH0666	Lumian 336	G. hirsutum	Shandong, CHN, Asia	14.18	0.9994	2021-He-NG	PRJNA605345
GH0667	Lu 310992	G. hirsutum	Shandong, CHN, Asia	12.79	0.9986	2021-He-NG	PRJNA605345
[truncated: 2,194 more rows]

## Sheet: S6
Table S6. Summary of eQTL mapping results.
Catelog	Count/Value
Sample1	241
Variation	1791023
Expressed gene	44616
eQTL	41176
cis-eQTL	12244
trans-eQTL	28932
eSNP2	22787
cis-eSNP3	9918
trans-eSNP4	11967
cis-&trans-eSNP	902
eGene(eQTL-gene)	14263
cis-eGene(cis-eQTL-gene)	3031
trans-eGene(trans-eQTL-gene)	8495
cis-&trans-eGene(cis-&trans-eQTL-gene)	2737
eQTL/eSNP	1.807
eQTL/eGene	2.88691
Total cis-eSNP number(cis-eSNP+cis-&trans-eSNP)	10820
Total trans-eSNP number (trans-eSNP+cis-&trans-eSNP)	12869
Total cis-eGene number(cis-eGene+cis-&trans-eGene)	5768
Total trans-eGene number(trans-eGene+cis-&trans-eGene)	11232
1Of 251 accessions, genome sequencing data of 241 accessions can be corresponded to the accessions in 4K-CP.
2eSNP: Lead eQTL SNP/InDel.
3cis-eSNP: Lead eQTL SNP/InDel was less than 1 Mb away relative to their regulated target genes.
4trans-eSNP: Lead eQTL SNP/InDel was more than 1 Mb away relative to their regulated target genes or their chromosomes were different from those of their regulated target genes.

## Sheet: S7
Table S7. List of GWAS loci for all traits
Trait1	Source3	Candidate QTL	Candidate region(bp)	Reference3	SNP	Chromosome	Position	Ref/Alt	Ref frequency	Alt frequency	SNP type	P-value(GWAS)2	Candidate gene	Gene start	Gene end	Strand	Distance to candidate gene (bp)	Annotation in Arabidopsis
FE	2021-He-NG	qFE_He1782.A05.1	3628652-3720339	He S et al., 2021	GhiA05003628652SNV	A05	3628652	G/T	0.476914	0.523086	upstream_gene_variant	1.01275e-11	Ghi_A05G01911	3629125	3631356	+	473	AT5G58590	Encodes a Ran-binding protein 1 homolog (RanBP1).
FE	2021-He-NG	qFE_He1782.A05.1	3628652-3720339	He S et al., 2021	GhiA05003629896SNV	A05	3629896	T/A	0.359689	0.640311	intron_variant	1.66402e-12	Ghi_A05G01911	3629125	3631356	+	0	AT5G58590	Encodes a Ran-binding protein 1 homolog (RanBP1).
FE	2021-He-NG	qFE_He1782.A05.1	3628652-3720339	He S et al., 2021	GhiA05003629972SNV	A05	3629972	T/C	0.468182	0.531818	intron_variant	3.04691e-11	Ghi_A05G01911	3629125	3631356	+	0	AT5G58590	Encodes a Ran-binding protein 1 homolog (RanBP1).
FE	2021-He-NG	qFE_He1782.A05.1	3628652-3720339	He S et al., 2021	GhiA05003630418SNV	A05	3630418	C/CCT	0.318541	0.681459	intron_variant	1.69492e-12	Ghi_A05G01911	3629125	3631356	+	0	AT5G58590	Encodes a Ran-binding protein 1 homolog (RanBP1).
FE	2021-He-NG	qFE_He1782.A05.1	3628652-3720339	He S et al., 2021	GhiA05003630519SNV	A05	3630519	G/T	0.360766	0.639234	intron_variant	2.86494e-12	Ghi_A05G01911	3629125	3631356	+	0	AT5G58590	Encodes a Ran-binding protein 1 homolog (RanBP1).
FE	2021-He-NG	qFE_He1782.A05.1	3628652-3720339	He S et al., 2021	GhiA05003630771SNV	A05	3630771	G/T	0.360407	0.639593	intron_variant	5.74942e-13	Ghi_A05G01911	3629125	3631356	+	0	AT5G58590	Encodes a Ran-binding protein 1 homolog (RanBP1).
FE	2021-He-NG	qFE_He1782.A05.1	3628652-3720339	He S et al., 2021	GhiA05003632481SNV	A05	3632481	T/A	0.467344	0.532656	upstream_gene_variant	2.31266e-11	Ghi_A05G01916	3636067	3638430	+	3586	AT5G58320	Encodes a member of the NET superfamily of proteins that potentially couples different membranes to the actin cytoskeleton in plant cells. It colocalizes with filamentous actin and is localized to the tonoplast membrane. It is expressed in the epidermis of the root meristem and the early expansion zone.
FE	2021-He-NG	qFE_He1782.A05.1	3628652-3720339	He S et al., 2021	GhiA05003632487SNV	A05	3632487	A/G	0.339354	0.660646	upstream_gene_variant	4.37003e-12	Ghi_A05G01916	3636067	3638430	+	3580	AT5G58320	Encodes a member of the NET superfamily of proteins that potentially couples different membranes to the actin cytoskeleton in plant cells. It colocalizes with filamentous actin and is localized to the tonoplast membrane. It is expressed in the epidermis of the root meristem and the early expansion zone.
FE	2021-He-NG	qFE_He1782.A05.1	3628652-3720339	He S et al., 2021	GhiA05003633980SNV	A05	3633980	C/T	0.341029	0.658971	upstream_gene_variant	8.13736e-14	Ghi_A05G01916	3636067	3638430	+	2087	AT5G58320	Encodes a member of the NET superfamily of proteins that potentially couples different membranes to the actin cytoskeleton in plant cells. It colocalizes with filamentous actin and is localized to the tonoplast membrane. It is expressed in the epidermis of the root meristem and the early expansion zone.
FE	2021-He-NG	qFE_He1782.A05.1	3628652-3720339	He S et al., 2021	GhiA05003634101SNV	A05	3634101	A/G	0.467105	0.532895	upstream_gene_variant	5.08896e-12	Ghi_A05G01916	3636067	3638430	+	1966	AT5G58320	Encodes a member of the NET superfamily of proteins that potentially couples different membranes to the actin cytoskeleton in plant cells. It colocalizes with filamentous actin and is localized to the tonoplast membrane. It is expressed in the epidermis of the root meristem and the early expansion zone.
FE	2021-He-NG	qFE_He1782.A05.1	3628652-3720339	He S et al., 2021	GhiA05003634134SNV	A05	3634134	C/A	0.36256	0.63744	upstream_gene_variant	1.14009e-12	Ghi_A05G01916	3636067	3638430	+	1933	AT5G58320	Encodes a member of the NET superfamily of proteins that potentially couples different membranes to the actin cytoskeleton in plant cells. It colocalizes with filamentous actin and is localized to the tonoplast membrane. It is expressed in the epidermis of the root meristem and the early expansion zone.
FE	2021-He-NG	qFE_He1782.A05.1	3628652-3720339	He S et al., 2021	GhiA05003634330SNV	A05	3634330	T/C	0.359928	0.640072	upstream_gene_variant	3.65781e-13	Ghi_A05G01916	3636067	3638430	+	1737	AT5G58320	Encodes a member of the NET superfamily of proteins that potentially couples different membranes to the actin cytoskeleton in plant cells. It colocalizes with filamentous actin and is localized to the tonoplast membrane. It is expressed in the epidermis of the root meristem and the early expansion zone.
FE	2021-He-NG	qFE_He1782.A05.1	3628652-3720339	He S et al., 2021	GhiA05003634345SNV	A05	3634345	C/CT	0.362919	0.637081	upstream_gene_variant	5.63875e-13	Ghi_A05G01916	3636067	3638430	+	1722	AT5G58320	Encodes a member of the NET superfamily of proteins that potentially couples different membranes to the actin cytoskeleton in plant cells. It colocalizes with filamentous actin and is localized to the tonoplast membrane. It is expressed in the epidermis of the root meristem and the early expansion zone.
FE	2021-He-NG	qFE_He1782.A05.1	3628652-3720339	He S et al., 2021	GhiA05003634496SNV	A05	3634496	C/T	0.370694	0.629306	upstream_gene_variant	2.78515e-13	Ghi_A05G01916	3636067	3638430	+	1571	AT5G58320	Encodes a member of the NET superfamily of proteins that potentially couples different membranes to the actin cytoskeleton in plant cells. It colocalizes with filamentous actin and is localized to the tonoplast membrane. It is expressed in the epidermis of the root meristem and the early expansion zone.
FE	2021-He-NG	qFE_He1782.A05.1	3628652-3720339	He S et al., 2021	GhiA05003636003SNV	A05	3636003	T/C	0.469139	0.530861	upstream_gene_variant	5.9396e-12	Ghi_A05G01916	3636067	3638430	+	64	AT5G58320	Encodes a member of the NET superfamily of proteins that potentially couples different membranes to the actin cytoskeleton in plant cells. It colocalizes with filamentous actin and is localized to the tonoplast membrane. It is expressed in the epidermis of the root meristem and the early expansion zone.
FE	2021-He-NG	qFE_He1782.A05.1	3628652-3720339	He S et al., 2021	GhiA05003637793SNV	A05	3637793	A/G	0.374282	0.625718	missense_variant	2.83823e-11	Ghi_A05G01916	3636067	3638430	+	0	AT5G58320	Encodes a member of the NET superfamily of proteins that potentially couples different membranes to the actin cytoskeleton in plant cells. It colocalizes with filamentous actin and is localized to the tonoplast membrane. It is expressed in the epidermis of the root meristem and the early expansion zone.
FE	2021-He-NG	qFE_He1782.A05.1	3628652-3720339	He S et al., 2021	GhiA05003638036SNV	A05	3638036	C/G	0.319617	0.680383	missense_variant	1.31597e-12	Ghi_A05G01916	3636067	3638430	+	0	AT5G58320	Encodes a member of the NET superfamily of proteins that potentially couples different membranes to the actin cytoskeleton in plant cells. It colocalizes with filamentous actin and is localized to the tonoplast membrane. It is expressed in the epidermis of the root meristem and the early expansion zone.
FE	2021-He-NG	qFE_He1782.A05.1	3628652-3720339	He S et al., 2021	GhiA05003639253SNV	A05	3639253	T/TGTTA	0.364952	0.635048	upstream_gene_variant	3.67568e-12	Ghi_A05G01921	3640537	3642737	+	1284	AT3G51780	A member of Arabidopsis BAG (Bcl-2-associated athanogene) proteins, plant homologs of mammalian regulators of apoptosis. BD domain of ATBAG4 had highest similarity to human DB domain of BAG protein. Plant BAG proteins are multi-functional and remarkably similar to their animal counterparts, as they regulate apoptotic-like processes ranging from pathogen attack, to abiotic stress, to plant develop…
FE	2021-He-NG	qFE_He1782.A05.1	3628652-3720339	He S et al., 2021	GhiA05003640026SNV	A05	3640026	C/T	0.467584	0.532416	upstream_gene_variant	5.04937e-12	Ghi_A05G01921	3640537	3642737	+	511	AT3G51780	A member of Arabidopsis BAG (Bcl-2-associated athanogene) proteins, plant homologs of mammalian regulators of apoptosis. BD domain of ATBAG4 had highest similarity to human DB domain of BAG protein. Plant BAG proteins are multi-functional and remarkably similar to their animal counterparts, as they regulate apoptotic-like processes ranging from pathogen attack, to abiotic stress, to plant develop…
FE	2021-He-NG	qFE_He1782.A05.1	3628652-3720339	He S et al., 2021	GhiA05003640103SNV	A05	3640103	A/G	0.468062	0.531938	upstream_gene_variant	2.31926e-11	Ghi_A05G01921	3640537	3642737	+	434	AT3G51780	A member of Arabidopsis BAG (Bcl-2-associated athanogene) proteins, plant homologs of mammalian regulators of apoptosis. BD domain of ATBAG4 had highest similarity to human DB domain of BAG protein. Plant BAG proteins are multi-functional and remarkably similar to their animal counterparts, as they regulate apoptotic-like processes ranging from pathogen attack, to abiotic stress, to plant develop…
FE	2021-He-NG	qFE_He1782.A05.1	3628652-3720339	He S et al., 2021	GhiA05003641083SNV	A05	3641083	A/G	0.360287	0.639713	downstream_gene_variant	3.31035e-12	Ghi_A05G01916	3636067	3638430	+	0	AT5G58320	Encodes a member of the NET superfamily of proteins that potentially couples different membranes to the actin cytoskeleton in plant cells. It colocalizes with filamentous actin and is localized to the tonoplast membrane. It is expressed in the epidermis of the root meristem and the early expansion zone.
FE	2021-He-NG	qFE_He1782.A05.1	3628652-3720339	He S et al., 2021	GhiA05003641084SNV	A05	3641084	A/C	0.360287	0.639713	downstream_gene_variant	3.31035e-12	Ghi_A05G01916	3636067	3638430	+	0	AT5G58320	Encodes a member of the NET superfamily of proteins that potentially couples different membranes to the actin cytoskeleton in plant cells. It colocalizes with filamentous actin and is localized to the tonoplast membrane. It is expressed in the epidermis of the root meristem and the early expansion zone.
FE	2021-He-NG	qFE_He1782.A05.1	3628652-3720339	He S et al., 2021	GhiA05003641990SNV	A05	3641990	T/A	0.334689	0.665311	downstream_gene_variant	5.1e-12	Ghi_A05G01916	3636067	3638430	+	0	AT5G58320	Encodes a member of the NET superfamily of proteins that potentially couples different membranes to the actin cytoskeleton in plant cells. It colocalizes with filamentous actin and is localized to the tonoplast membrane. It is expressed in the epidermis of the root meristem and the early expansion zone.
FE	2021-He-NG	qFE_He1782.A05.1	3628652-3720339	He S et al., 2021	GhiA05003642411SNV	A05	3642411	G/C	0.469498	0.530502	downstream_gene_variant	9.44033e-12	Ghi_A05G01916	3636067	3638430	+	0	AT5G58320	Encodes a member of the NET superfamily of proteins that potentially couples different membranes to the actin cytoskeleton in plant cells. It colocalizes with filamentous actin and is localized to the tonoplast membrane. It is expressed in the epidermis of the root meristem and the early expansion zone.
FE	2021-He-NG	qFE_He1782.A05.1	3628652-3720339	He S et al., 2021	GhiA05003642570SNV	A05	3642570	G/A	0.46866	0.53134	splice_region_variant&intron_variant	5.23683e-12	Ghi_A05G01921	3640537	3642737	+	0	AT3G51780	A member of Arabidopsis BAG (Bcl-2-associated athanogene) proteins, plant homologs of mammalian regulators of apoptosis. BD domain of ATBAG4 had highest similarity to human DB domain of BAG protein. Plant BAG proteins are multi-functional and remarkably similar to their animal counterparts, as they regulate apoptotic-like processes ranging from pathogen attack, to abiotic stress, to plant develop…
FE	2021-He-NG	qFE_He1782.A05.1	3628652-3720339	He S et al., 2021	GhiA05003642653SNV	A05	3642653	C/T	0.468062	0.531938	synonymous_variant	2.90753e-12	Ghi_A05G01921	3640537	3642737	+	0	AT3G51780	A member of Arabidopsis BAG (Bcl-2-associated athanogene) proteins, plant homologs of mammalian regulators of apoptosis. BD domain of ATBAG4 had highest similarity to human DB domain of BAG protein. Plant BAG proteins are multi-functional and remarkably similar to their animal counterparts, as they regulate apoptotic-like processes ranging from pathogen attack, to abiotic stress, to plant develop…
FE	2021-He-NG	qFE_He1782.A05.1	3628652-3720339	He S et al., 2021	GhiA05003642771SNV	A05	3642771	T/C	0.465789	0.534211	downstream_gene_variant	8.32759e-12	Ghi_A05G01916	3636067	3638430	+	0	AT5G58320	Encodes a member of the NET superfamily of proteins that potentially couples different membranes to the actin cytoskeleton in plant cells. It colocalizes with filamentous actin and is localized to the tonoplast membrane. It is expressed in the epidermis of the root meristem and the early expansion zone.
FE	2021-He-NG	qFE_He1782.A05.1	3628652-3720339	He S et al., 2021	GhiA05003643409SNV	A05	3643409	G/A	0.469856	0.530144	downstream_gene_variant	1.1127e-11	Ghi_A05G01916	3636067	3638430	+	0	AT5G58320	Encodes a member of the NET superfamily of proteins that potentially couples different membranes to the actin cytoskeleton in plant cells. It colocalizes with filamentous actin and is localized to the tonoplast membrane. It is expressed in the epidermis of the root meristem and the early expansion zone.
FE	2021-He-NG	qFE_He1782.A05.1	3628652-3720339	He S et al., 2021	GhiA05003644092SNV	A05	3644092	T/A	0.44701	0.55299	downstream_gene_variant	8.51147e-12	Ghi_A05G01921	3640537	3642737	+	0	AT3G51780	A member of Arabidopsis BAG (Bcl-2-associated athanogene) proteins, plant homologs of mammalian regulators of apoptosis. BD domain of ATBAG4 had highest similarity to human DB domain of BAG protein. Plant BAG proteins are multi-functional and remarkably similar to their animal counterparts, as they regulate apoptotic-like processes ranging from pathogen attack, to abiotic stress, to plant develop…
FE	2021-He-NG	qFE_He1782.A05.1	3628652-3720339	He S et al., 2021	GhiA05003644273SNV	A05	3644273	T/C	0.3189	0.6811	downstream_gene_variant	3.1147e-12	Ghi_A05G01921	3640537	3642737	+	0	AT3G51780	A member of Arabidopsis BAG (Bcl-2-associated athanogene) proteins, plant homologs of mammalian regulators of apoptosis. BD domain of ATBAG4 had highest similarity to human DB domain of BAG protein. Plant BAG proteins are multi-functional and remarkably similar to their animal counterparts, as they regulate apoptotic-like processes ranging from pathogen attack, to abiotic stress, to plant develop…
FE	2021-He-NG	qFE_He1782.A05.1	3628652-3720339	He S et al., 2021	GhiA05003644280SNV	A05	3644280	A/G	0.469737	0.530263	downstream_gene_variant	1.84417e-11	Ghi_A05G01921	3640537	3642737	+	0	AT3G51780	A member of Arabidopsis BAG (Bcl-2-associated athanogene) proteins, plant homologs of mammalian regulators of apoptosis. BD domain of ATBAG4 had highest similarity to human DB domain of BAG protein. Plant BAG proteins are multi-functional and remarkably similar to their animal counterparts, as they regulate apoptotic-like processes ranging from pathogen attack, to abiotic stress, to plant develop…
FE	2021-He-NG	qFE_He1782.A05.1	3628652-3720339	He S et al., 2021	GhiA05003644309SNV	A05	3644309	T/G	0.343301	0.656699	downstream_gene_variant	6.28051e-12	Ghi_A05G01921	3640537	3642737	+	0	AT3G51780	A member of Arabidopsis BAG (Bcl-2-associated athanogene) proteins, plant homologs of mammalian regulators of apoptosis. BD domain of ATBAG4 had highest similarity to human DB domain of BAG protein. Plant BAG proteins are multi-functional and remarkably similar to their animal counterparts, as they regulate apoptotic-like processes ranging from pathogen attack, to abiotic stress, to plant develop…
FE	2021-He-NG	qFE_He1782.A05.1	3628652-3720339	He S et al., 2021	GhiA05003644698SNV	A05	3644698	A/T	0.448804	0.551196	downstream_gene_variant	8.20081e-12	Ghi_A05G01921	3640537	3642737	+	0	AT3G51780	A member of Arabidopsis BAG (Bcl-2-associated athanogene) proteins, plant homologs of mammalian regulators of apoptosis. BD domain of ATBAG4 had highest similarity to human DB domain of BAG protein. Plant BAG proteins are multi-functional and remarkably similar to their animal counterparts, as they regulate apoptotic-like processes ranging from pathogen attack, to abiotic stress, to plant develop…
FE	2021-He-NG	qFE_He1782.A05.1	3628652-3720339	He S et al., 2021	GhiA05003644992SNV	A05	3644992	A/G	0.34055	0.65945	downstream_gene_variant	3.3915e-12	Ghi_A05G01921	3640537	3642737	+	0	AT3G51780	A member of Arabidopsis BAG (Bcl-2-associated athanogene) proteins, plant homologs of mammalian regulators of apoptosis. BD domain of ATBAG4 had highest similarity to human DB domain of BAG protein. Plant BAG proteins are multi-functional and remarkably similar to their animal counterparts, as they regulate apoptotic-like processes ranging from pathogen attack, to abiotic stress, to plant develop…
FE	2021-He-NG	qFE_He1782.A05.1	3628652-3720339	He S et al., 2021	GhiA05003645147SNV	A05	3645147	T/C	0.345455	0.654545	downstream_gene_variant	4.09669e-12	Ghi_A05G01921	3640537	3642737	+	0	AT3G51780	A member of Arabidopsis BAG (Bcl-2-associated athanogene) proteins, plant homologs of mammalian regulators of apoptosis. BD domain of ATBAG4 had highest similarity to human DB domain of BAG protein. Plant BAG proteins are multi-functional and remarkably similar to their animal counterparts, as they regulate apoptotic-like processes ranging from pathogen attack, to abiotic stress, to plant develop…
FE	2021-He-NG	qFE_He1782.A05.1	3628652-3720339	He S et al., 2021	GhiA05003645230SNV	A05	3645230	A/G	0.343301	0.656699	upstream_gene_variant	8.48978e-12	Ghi_A05G01926	3650162	3650527	+	4932	AT3G11710	-
FE	2021-He-NG	qFE_He1782.A05.1	3628652-3720339	He S et al., 2021	GhiA05003645532SNV	A05	3645532	C/T	0.341029	0.658971	upstream_gene_variant	1.91358e-12	Ghi_A05G01926	3650162	3650527	+	4630	AT3G11710	-
FE	2021-He-NG	qFE_He1782.A05.1	3628652-3720339	He S et al., 2021	GhiA05003645568SNV	A05	3645568	C/A	0.449163	0.550837	upstream_gene_variant	4.90636e-12	Ghi_A05G01926	3650162	3650527	+	4594	AT3G11710	-
FE	2021-He-NG	qFE_He1782.A05.1	3628652-3720339	He S et al., 2021	GhiA05003645577SNV	A05	3645577	A/G	0.342703	0.657297	upstream_gene_variant	1.05293e-12	Ghi_A05G01926	3650162	3650527	+	4585	AT3G11710	-
FE	2021-He-NG	qFE_He1782.A05.1	3628652-3720339	He S et al., 2021	GhiA05003645598SNV	A05	3645598	G/A	0.448325	0.551675	upstream_gene_variant	6.09945e-12	Ghi_A05G01926	3650162	3650527	+	4564	AT3G11710	-
FE	2021-He-NG	qFE_He1782.A05.1	3628652-3720339	He S et al., 2021	GhiA05003645845SNV	A05	3645845	G/T	0.470096	0.529904	upstream_gene_variant	8.99504e-12	Ghi_A05G01926	3650162	3650527	+	4317	AT3G11710	-
FE	2021-He-NG	qFE_He1782.A05.1	3628652-3720339	He S et al., 2021	GhiA05003646039SNV	A05	3646039	T/A	0.463038	0.536962	upstream_gene_variant	6.73401e-12	Ghi_A05G01926	3650162	3650527	+	4123	AT3G11710	-
FE	2021-He-NG	qFE_He1782.A05.1	3628652-3720339	He S et al., 2021	GhiA05003646146SNV	A05	3646146	T/A	0.324043	0.675957	upstream_gene_variant	2.17192e-12	Ghi_A05G01926	3650162	3650527	+	4016	AT3G11710	-
FE	2021-He-NG	qFE_He1782.A05.1	3628652-3720339	He S et al., 2021	GhiA05003646174SNV	A05	3646174	G/T	0.344856	0.655144	upstream_gene_variant	2.02067e-12	Ghi_A05G01926	3650162	3650527	+	3988	AT3G11710	-
FE	2021-He-NG	qFE_He1782.A05.1	3628652-3720339	He S et al., 2021	GhiA05003646497SNV	A05	3646497	T/C	0.451675	0.548325	upstream_gene_variant	1.09038e-11	Ghi_A05G01926	3650162	3650527	+	3665	AT3G11710	-
FE	2021-He-NG	qFE_He1782.A05.1	3628652-3720339	He S et al., 2021	GhiA05003646927SNV	A05	3646927	A/C	0.46866	0.53134	upstream_gene_variant	5.69373e-12	Ghi_A05G01926	3650162	3650527	+	3235	AT3G11710	-
FE	2021-He-NG	qFE_He1782.A05.1	3628652-3720339	He S et al., 2021	GhiA05003647458SNV	A05	3647458	T/A	0.46244	0.53756	upstream_gene_variant	1.15281e-11	Ghi_A05G01926	3650162	3650527	+	2704	AT3G11710	-
FE	2021-He-NG	qFE_He1782.A05.1	3628652-3720339	He S et al., 2021	GhiA05003648009SNV	A05	3648009	TC/T	0.452632	0.547368	upstream_gene_variant	5.32548e-12	Ghi_A05G01926	3650162	3650527	+	2153	AT3G11710	-
FE	2021-He-NG	qFE_He1782.A05.1	3628652-3720339	He S et al., 2021	GhiA05003648023SNV	A05	3648023	T/C	0.344139	0.655861	upstream_gene_variant	1.75069e-13	Ghi_A05G01926	3650162	3650527	+	2139	AT3G11710	-
FE	2021-He-NG	qFE_He1782.A05.1	3628652-3720339	He S et al., 2021	GhiA05003648292SNV	A05	3648292	C/T	0.466866	0.533134	upstream_gene_variant	2.73939e-12	Ghi_A05G01926	3650162	3650527	+	1870	AT3G11710	-
FE	2021-He-NG	qFE_He1782.A05.1	3628652-3720339	He S et al., 2021	GhiA05003648487SNV	A05	3648487	A/T	0.338038	0.661962	upstream_gene_variant	2.86369e-13	Ghi_A05G01926	3650162	3650527	+	1675	AT3G11710	-
FE	2021-He-NG	qFE_He1782.A05.1	3628652-3720339	He S et al., 2021	GhiA05003648889SNV	A05	3648889	G/A	0.324163	0.675837	upstream_gene_variant	8.89273e-12	Ghi_A05G01926	3650162	3650527	+	1273	AT3G11710	-
FE	2021-He-NG	qFE_He1782.A05.1	3628652-3720339	He S et al., 2021	GhiA05003648986SNV	A05	3648986	G/A	0.349522	0.650478	upstream_gene_variant	1.3247e-10	Ghi_A05G01926	3650162	3650527	+	1176	AT3G11710	-
FE	2021-He-NG	qFE_He1782.A05.1	3628652-3720339	He S et al., 2021	GhiA05003649766SNV	A05	3649766	G/A	0.467943	0.532057	upstream_gene_variant	3.84158e-12	Ghi_A05G01926	3650162	3650527	+	396	AT3G11710	-
FE	2021-He-NG	qFE_He1782.A05.1	3628652-3720339	He S et al., 2021	GhiA05003650745SNV	A05	3650745	T/C	0.341986	0.658014	downstream_gene_variant	4.74337e-12	Ghi_A05G01926	3650162	3650527	+	0	AT3G11710	-
FE	2021-He-NG	qFE_He1782.A05.1	3628652-3720339	He S et al., 2021	GhiA05003650894SNV	A05	3650894	G/A	0.447249	0.552751	downstream_gene_variant	3.12594e-11	Ghi_A05G01926	3650162	3650527	+	0	AT3G11710	-
FE	2021-He-NG	qFE_He1782.A05.1	3628652-3720339	He S et al., 2021	GhiA05003650937SNV	A05	3650937	A/G	0.347488	0.652512	downstream_gene_variant	1.83201e-12	Ghi_A05G01926	3650162	3650527	+	0	AT3G11710	-
FE	2021-He-NG	qFE_He1782.A05.1	3628652-3720339	He S et al., 2021	GhiA05003651011SNV	A05	3651011	GT/G	0.439354	0.560646	downstream_gene_variant	4.2115e-11	Ghi_A05G01926	3650162	3650527	+	0	AT3G11710	-
FE	2021-He-NG	qFE_He1782.A05.1	3628652-3720339	He S et al., 2021	GhiA05003651034SNV	A05	3651034	T/C	0.339713	0.660287	downstream_gene_variant	8.48552e-12	Ghi_A05G01926	3650162	3650527	+	0	AT3G11710	-
FE	2021-He-NG	qFE_He1782.A05.1	3628652-3720339	He S et al., 2021	GhiA05003652360SNV	A05	3652360	CA/C	0.469737	0.530263	downstream_gene_variant	7.21215e-13	Ghi_A05G01926	3650162	3650527	+	0	AT3G11710	-
FE	2021-He-NG	qFE_He1782.A05.1	3628652-3720339	He S et al., 2021	GhiA05003652466SNV	A05	3652466	C/T	0.469378	0.530622	downstream_gene_variant	1.14854e-12	Ghi_A05G01926	3650162	3650527	+	0	AT3G11710	-
FE	2021-He-NG	qFE_He1782.A05.1	3628652-3720339	He S et al., 2021	GhiA05003652961SNV	A05	3652961	A/G	0.3189	0.6811	downstream_gene_variant	3.0078e-13	Ghi_A05G01926	3650162	3650527	+	0	AT3G11710	-
FE	2021-He-NG	qFE_He1782.A05.1	3628652-3720339	He S et al., 2021	GhiA05003670437SNV	A05	3670437	C/T	0.323325	0.676675	upstream_gene_variant	2.56741e-13	Ghi_A05G01931	3673843	3676135	+	3406	AT3G58120	Encodes a member of the BZIP family of transcription factors. Forms heterodimers with the related protein AtbZIP34. Binds to G-boxes in vitro and is localized to the nucleus in onion epidermal cells.
FE	2021-He-NG	qFE_He1782.A05.1	3628652-3720339	He S et al., 2021	GhiA05003670585SNV	A05	3670585	G/A	0.475239	0.524761	upstream_gene_variant	2.15859e-11	Ghi_A05G01931	3673843	3676135	+	3258	AT3G58120	Encodes a member of the BZIP family of transcription factors. Forms heterodimers with the related protein AtbZIP34. Binds to G-boxes in vitro and is localized to the nucleus in onion epidermal cells.
FE	2021-He-NG	qFE_He1782.A05.1	3628652-3720339	He S et al., 2021	GhiA05003670627SNV	A05	3670627	T/C	0.328349	0.671651	upstream_gene_variant	7.647e-11	Ghi_A05G01931	3673843	3676135	+	3216	AT3G58120	Encodes a member of the BZIP family of transcription factors. Forms heterodimers with the related protein AtbZIP34. Binds to G-boxes in vitro and is localized to the nucleus in onion epidermal cells.
FE	2021-He-NG	qFE_He1782.A05.1	3628652-3720339	He S et al., 2021	GhiA05003671631SNV	A05	3671631	T/A	0.3189	0.6811	upstream_gene_variant	3.97997e-12	Ghi_A05G01931	3673843	3676135	+	2212	AT3G58120	Encodes a member of the BZIP family of transcription factors. Forms heterodimers with the related protein AtbZIP34. Binds to G-boxes in vitro and is localized to the nucleus in onion epidermal cells.
FE	2021-He-NG	qFE_He1782.A05.1	3628652-3720339	He S et al., 2021	GhiA05003672008SNV	A05	3672008	A/C	0.321172	0.678828	upstream_gene_variant	2.73975e-12	Ghi_A05G01931	3673843	3676135	+	1835	AT3G58120	Encodes a member of the BZIP family of transcription factors. Forms heterodimers with the related protein AtbZIP34. Binds to G-boxes in vitro and is localized to the nucleus in onion epidermal cells.
FE	2021-He-NG	qFE_He1782.A05.1	3628652-3720339	He S et al., 2021	GhiA05003673477SNV	A05	3673477	G/A	0.31878	0.68122	upstream_gene_variant	2.91585e-13	Ghi_A05G01931	3673843	3676135	+	366	AT3G58120	Encodes a member of the BZIP family of transcription factors. Forms heterodimers with the related protein AtbZIP34. Binds to G-boxes in vitro and is localized to the nucleus in onion epidermal cells.
FE	2021-He-NG	qFE_He1782.A05.1	3628652-3720339	He S et al., 2021	GhiA05003674801SNV	A05	3674801	A/T	0.47177	0.52823	downstream_gene_variant	4.44741e-11	Ghi_A05G01936	3678506	3679650	-	3705	AT2G38300	-
FE	2021-He-NG	qFE_He1782.A05.1	3628652-3720339	He S et al., 2021	GhiA05003675081SNV	A05	3675081	TA/T	0.472368	0.527632	downstream_gene_variant	3.61284e-12	Ghi_A05G01936	3678506	3679650	-	3425	AT2G38300	-
FE	2021-He-NG	qFE_He1782.A05.1	3628652-3720339	He S et al., 2021	GhiA05003676446SNV	A05	3676446	T/C	0.318182	0.681818	downstream_gene_variant	1.23197e-12	Ghi_A05G01931	3673843	3676135	+	0	AT3G58120	Encodes a member of the BZIP family of transcription factors. Forms heterodimers with the related protein AtbZIP34. Binds to G-boxes in vitro and is localized to the nucleus in onion epidermal cells.
FE	2021-He-NG	qFE_He1782.A05.1	3628652-3720339	He S et al., 2021	GhiA05003677545SNV	A05	3677545	A/G	0.407656	0.592344	upstream_gene_variant	5.70768e-10	Ghi_A05G01941	3681990	3684019	+	4445	AT2G30100	-
FE	2021-He-NG	qFE_He1782.A05.1	3628652-3720339	He S et al., 2021	GhiA05003683388SNV	A05	3683388	T/G	0.473445	0.526555	missense_variant	5.77706e-09	Ghi_A05G01941	3681990	3684019	+	0	AT2G30100	-
FE	2021-He-NG	qFE_He1782.A05.1	3628652-3720339	He S et al., 2021	GhiA05003686237SNV	A05	3686237	A/G	0.323923	0.676077	splice_region_variant&intron_variant	1.64098e-09	Ghi_A05G01946	3685338	3689044	-	0	AT2G40270	-
FE	2021-He-NG	qFE_He1782.A05.1	3628652-3720339	He S et al., 2021	GhiA05003690591SNV	A05	3690591	C/A	0.321053	0.678947	upstream_gene_variant	1.05718e-09	Ghi_A05G01946	3685338	3689044	-	0	AT2G40270	-
FE	2021-He-NG	qFE_He1782.A05.1	3628652-3720339	He S et al., 2021	GhiA05003692559SNV	A05	3692559	A/T	0.305861	0.694139	upstream_gene_variant	7.4495e-09	Ghi_A05G01946	3685338	3689044	-	0	AT2G40270	-
FE	2021-He-NG	qFE_He1782.A05.1	3628652-3720339	He S et al., 2021	GhiA05003692577SNV	A05	3692577	G/C	0.307536	0.692464	upstream_gene_variant	1.29784e-08	Ghi_A05G01946	3685338	3689044	-	0	AT2G40270	-
FE	2021-He-NG	qFE_He1782.A05.1	3628652-3720339	He S et al., 2021	GhiA05003693263SNV	A05	3693263	T/TA	0.312201	0.687799	upstream_gene_variant	4.34077e-09	Ghi_A05G01946	3685338	3689044	-	0	AT2G40270	-
FE	2021-He-NG	qFE_He1782.A05.1	3628652-3720339	He S et al., 2021	GhiA05003693771SNV	A05	3693771	C/T	0.415909	0.584091	upstream_gene_variant	1.7945e-08	Ghi_A05G01946	3685338	3689044	-	0	AT2G40270	-
FE	2021-He-NG	qFE_He1782.A05.1	3628652-3720339	He S et al., 2021	GhiA05003693909SNV	A05	3693909	C/T	0.413278	0.586722	upstream_gene_variant	3.92936e-08	Ghi_A05G01946	3685338	3689044	-	0	AT2G40270	-
FE	2021-He-NG	qFE_He1782.A05.1	3628652-3720339	He S et al., 2021	GhiA05003697208SNV	A05	3697208	A/T	0.311962	0.688038	upstream_gene_variant	3.34596e-08	Ghi_A05G01951	3702022	3702744	+	4814	AT1G07090	-
FE	2021-He-NG	qFE_He1782.A05.1	3628652-3720339	He S et al., 2021	GhiA05003697269SNV	A05	3697269	C/T	0.303469	0.696531	upstream_gene_variant	1.84238e-08	Ghi_A05G01951	3702022	3702744	+	4753	AT1G07090	-
FE	2021-He-NG	qFE_He1782.A05.1	3628652-3720339	He S et al., 2021	GhiA05003698088SNV	A05	3698088	G/A	0.454067	0.545933	upstream_gene_variant	3.20373e-08	Ghi_A05G01951	3702022	3702744	+	3934	AT1G07090	-
FE	2021-He-NG	qFE_He1782.A05.1	3628652-3720339	He S et al., 2021	GhiA05003699703SNV	A05	3699703	C/T	0.304665	0.695335	upstream_gene_variant	1.30353e-08	Ghi_A05G01951	3702022	3702744	+	2319	AT1G07090	-
FE	2021-He-NG	qFE_He1782.A05.1	3628652-3720339	He S et al., 2021	GhiA05003700061SNV	A05	3700061	A/G	0.456699	0.543301	upstream_gene_variant	1.32102e-07	Ghi_A05G01951	3702022	3702744	+	1961	AT1G07090	-
FE	2021-He-NG	qFE_He1782.A05.1	3628652-3720339	He S et al., 2021	GhiA05003700238SNV	A05	3700238	TA/T	0.459928	0.540072	upstream_gene_variant	6.04297e-08	Ghi_A05G01951	3702022	3702744	+	1784	AT1G07090	-
FE	2021-He-NG	qFE_He1782.A05.1	3628652-3720339	He S et al., 2021	GhiA05003700548SNV	A05	3700548	G/A	0.238278	0.761722	upstream_gene_variant	2.04471e-08	Ghi_A05G01951	3702022	3702744	+	1474	AT1G07090	-
FE	2021-He-NG	qFE_He1782.A05.1	3628652-3720339	He S et al., 2021	GhiA05003701165SNV	A05	3701165	A/G	0.307057	0.692943	upstream_gene_variant	5.05211e-07	Ghi_A05G01951	3702022	3702744	+	857	AT1G07090	-
FE	2021-He-NG	qFE_He1782.A05.1	3628652-3720339	He S et al., 2021	GhiA05003701561SNV	A05	3701561	G/T	0.311364	0.688636	upstream_gene_variant	3.35088e-08	Ghi_A05G01951	3702022	3702744	+	461	AT1G07090	-
FE	2021-He-NG	qFE_He1782.A05.1	3628652-3720339	He S et al., 2021	GhiA05003702638SNV	A05	3702638	G/T	0.453349	0.546651	missense_variant	4.08449e-07	Ghi_A05G01951	3702022	3702744	+	0	AT1G07090	-
FE	2021-He-NG	qFE_He1782.A05.1	3628652-3720339	He S et al., 2021	GhiA05003702705SNV	A05	3702705	CGCTACT/C	0.327632	0.672368	disruptive_inframe_deletion	7.75238e-08	Ghi_A05G01951	3702022	3702744	+	0	AT1G07090	-
FE	2021-He-NG	qFE_He1782.A05.1	3628652-3720339	He S et al., 2021	GhiA05003703572SNV	A05	3703572	A/T	0.304306	0.695694	downstream_gene_variant	3.18428e-07	Ghi_A05G01951	3702022	3702744	+	0	AT1G07090	-
FE	2021-He-NG	qFE_He1782.A05.1	3628652-3720339	He S et al., 2021	GhiA05003703606SNV	A05	3703606	T/G	0.303947	0.696053	downstream_gene_variant	2.66905e-07	Ghi_A05G01951	3702022	3702744	+	0	AT1G07090	-
FE	2021-He-NG	qFE_He1782.A05.1	3628652-3720339	He S et al., 2021	GhiA05003703644SNV	A05	3703644	C/G	0.30311	0.69689	upstream_gene_variant	2.18588e-07	Ghi_A05G01956	3708628	3710884	+	4984	AT5G58470	-
FE	2021-He-NG	qFE_He1782.A05.1	3628652-3720339	He S et al., 2021	GhiA05003706604SNV	A05	3706604	T/G	0.354665	0.645335	upstream_gene_variant	1.84775e-07	Ghi_A05G01956	3708628	3710884	+	2024	AT5G58470	-
FE	2021-He-NG	qFE_He1782.A05.1	3628652-3720339	He S et al., 2021	GhiA05003707160SNV	A05	3707160	G/GAAGTGCTTGA	0.310885	0.689115	upstream_gene_variant	1.28903e-07	Ghi_A05G01956	3708628	3710884	+	1468	AT5G58470	-
FE	2021-He-NG	qFE_He1782.A05.1	3628652-3720339	He S et al., 2021	GhiA05003709045SNV	A05	3709045	T/G	0.305502	0.694498	downstream_gene_variant	2.60609e-07	Ghi_A05G01961	3712207	3714177	-	3162	AT2G30120	-
FE	2021-He-NG	qFE_He1782.A05.1	3628652-3720339	He S et al., 2021	GhiA05003710153SNV	A05	3710153	T/C	0.313517	0.686483	missense_variant	3.4875e-07	Ghi_A05G01956	3708628	3710884	+	0	AT5G58470	-
FE	2021-He-NG	qFE_He1782.A05.1	3628652-3720339	He S et al., 2021	GhiA05003712970SNV	A05	3712970	T/A	0.306579	0.693421	upstream_gene_variant	1.45058e-07	Ghi_A05G01966	3717704	3718382	+	4734	AT2G30130	Overexpression/activation tagged allele has epinastic leaves, reduced apical dominance and is sterile. Gene is similar to asymmetric leaves (AS)/lateral organ boundary (LOB) genes which repress KNOX gene expression.
FE	2021-He-NG	qFE_He1782.A05.1	3628652-3720339	He S et al., 2021	GhiA05003717625SNV	A05	3717625	A/G	0.432416	0.567584	upstream_gene_variant	2.76357e-07	Ghi_A05G01961	3712207	3714177	-	0	AT2G30120	-
FE	2021-He-NG	qFE_He1782.A05.1	3628652-3720339	He S et al., 2021	GhiA05003717772SNV	A05	3717772	G/C	0.323325	0.676675	synonymous_variant	2.871e-08	Ghi_A05G01966	3717704	3718382	+	0	AT2G30130	Overexpression/activation tagged allele has epinastic leaves, reduced apical dominance and is sterile. Gene is similar to asymmetric leaves (AS)/lateral organ boundary (LOB) genes which repress KNOX gene expression.
FE	2021-He-NG	qFE_He1782.A05.1	3628652-3720339	He S et al., 2021	GhiA05003719952SNV	A05	3719952	T/C	0.408612	0.591388	downstream_gene_variant	4.27519e-07	Ghi_A05G01966	3717704	3718382	+	0	AT2G30130	Overexpression/activation tagged allele has epinastic leaves, reduced apical dominance and is sterile. Gene is similar to asymmetric leaves (AS)/lateral organ boundary (LOB) genes which repress KNOX gene expression.
FE	2021-He-NG	qFE_He1782.A05.1	3628652-3720339	He S et al., 2021	GhiA05003720339SNV	A05	3720339	A/C	0.307656	0.692344	downstream_gene_variant	4.29514e-07	Ghi_A05G01966	3717704	3718382	+	0	AT2G30130	Overexpression/activation tagged allele has epinastic leaves, reduced apical dominance and is sterile. Gene is similar to asymmetric leaves (AS)/lateral organ boundary (LOB) genes which repress KNOX gene expression.
FE	2021-He-NG	qFE_He1782.D01.1	59624203-59981669	He S et al., 2021	GhiD01059737604SNV	D01	59737604	T/TA	0.611603	0.388397	upstream_gene_variant	1.62082e-12	Ghi_D01G10571	59733012	59735254	-	0	AT2G35880	-
FE	2021-He-NG	qFE_He1782.D01.1	59624203-59981669	He S et al., 2021	GhiD01059737791SNV	D01	59737791	G/A	0.477632	0.522368	upstream_gene_variant	1.19625e-14	Ghi_D01G10571	59733012	59735254	-	0	AT2G35880	-
FE	2021-He-NG	qFE_He1782.D01.1	59624203-59981669	He S et al., 2021	GhiD01059737819SNV	D01	59737819	TA/T	0.614474	0.385526	upstream_gene_variant	1.76924e-13	Ghi_D01G10571	59733012	59735254	-	0	AT2G35880	-
FE	2021-He-NG	qFE_He1782.D01.1	59624203-59981669	He S et al., 2021	GhiD01059738173SNV	D01	59738173	T/G	0.595215	0.404785	upstream_gene_variant	1.95603e-14	Ghi_D01G10571	59733012	59735254	-	0	AT2G35880	-
FE	2021-He-NG	qFE_He1782.D01.1	59624203-59981669	He S et al., 2021	GhiD01059738314SNV	D01	59738314	C/T	0.47811	0.52189	upstream_gene_variant	1.20606e-14	Ghi_D01G10571	59733012	59735254	-	0	AT2G35880	-
FE	2021-He-NG	qFE_He1782.D01.1	59624203-59981669	He S et al., 2021	GhiD01059738374SNV	D01	59738374	A/G	0.477632	0.522368	upstream_gene_variant	3.95026e-15	Ghi_D01G10571	59733012	59735254	-	0	AT2G35880	-
FE	2021-He-NG	qFE_He1782.D01.1	59624203-59981669	He S et al., 2021	GhiD01059738465SNV	D01	59738465	C/T	0.585287	0.414713	upstream_gene_variant	2.84055e-13	Ghi_D01G10571	59733012	59735254	-	0	AT2G35880	-
FE	2021-He-NG	qFE_He1782.D01.1	59624203-59981669	He S et al., 2021	GhiD01059738728SNV	D01	59738728	T/G	0.46244	0.53756	upstream_gene_variant	7.86374e-14	Ghi_D01G10571	59733012	59735254	-	0	AT2G35880	-
FE	2021-He-NG	qFE_He1782.D01.1	59624203-59981669	He S et al., 2021	GhiD01059738956SNV	D01	59738956	AT/A	0.582895	0.417105	upstream_gene_variant	4.73403e-13	Ghi_D01G10571	59733012	59735254	-	0	AT2G35880	-
FE	2021-He-NG	qFE_He1782.D01.1	59624203-59981669	He S et al., 2021	GhiD01059739082SNV	D01	59739082	C/T	0.457895	0.542105	upstream_gene_variant	2.32973e-13	Ghi_D01G10571	59733012	59735254	-	0	AT2G35880	-
FE	2021-He-NG	qFE_He1782.D01.1	59624203-59981669	He S et al., 2021	GhiD01059739368SNV	D01	59739368	T/A	0.635048	0.364952	upstream_gene_variant	4.88652e-11	Ghi_D01G10571	59733012	59735254	-	0	AT2G35880	-
FE	2021-He-NG	qFE_He1782.D01.1	59624203-59981669	He S et al., 2021	GhiD01059739607SNV	D01	59739607	T/TA	0.593182	0.406818	upstream_gene_variant	4.79805e-10	Ghi_D01G10571	59733012	59735254	-	0	AT2G35880	-
FE	2021-He-NG	qFE_He1782.D01.1	59624203-59981669	He S et al., 2021	GhiD01059739943SNV	D01	59739943	T/TCCATTACAAAATTTAGCCAG	0.637799	0.362201	upstream_gene_variant	1.40204e-11	Ghi_D01G10571	59733012	59735254	-	0	AT2G35880	-
FE	2021-He-NG	qFE_He1782.D01.1	59624203-59981669	He S et al., 2021	GhiD01059740117SNV	D01	59740117	C/T	0.527153	0.472847	upstream_gene_variant	5.83399e-13	Ghi_D01G10571	59733012	59735254	-	0	AT2G35880	-
FE	2021-He-NG	qFE_He1782.D01.1	59624203-59981669	He S et al., 2021	GhiD01059743838SNV	D01	59743838	A/G	0.633493	0.366507	downstream_gene_variant	2.22743e-10	Ghi_D01G10576	59748317	59749984	-	4479	AT2G35900	-
FE	2021-He-NG	qFE_He1782.D01.1	59624203-59981669	He S et al., 2021	GhiD01059743902SNV	D01	59743902	G/A	0.522368	0.477632	downstream_gene_variant	1.22174e-10	Ghi_D01G10576	59748317	59749984	-	4415	AT2G35900	-
FE	2021-He-NG	qFE_He1782.D01.1	59624203-59981669	He S et al., 2021	GhiD01059744156SNV	D01	59744156	C/G	0.523684	0.476316	downstream_gene_variant	5.23334e-11	Ghi_D01G10576	59748317	59749984	-	4161	AT2G35900	-
FE	2021-He-NG	qFE_He1782.D01.1	59624203-59981669	He S et al., 2021	GhiD01059744431SNV	D01	59744431	T/C	0.63433	0.36567	downstream_gene_variant	8.27882e-10	Ghi_D01G10576	59748317	59749984	-	3886	AT2G35900	-
FE	2021-He-NG	qFE_He1782.D01.1	59624203-59981669	He S et al., 2021	GhiD01059744650SNV	D01	59744650	G/T	0.524402	0.475598	downstream_gene_variant	1.21838e-10	Ghi_D01G10576	59748317	59749984	-	3667	AT2G35900	-
FE	2021-He-NG	qFE_He1782.D01.1	59624203-59981669	He S et al., 2021	GhiD01059746181SNV	D01	59746181	T/A	0.52189	0.47811	upstream_gene_variant	4.72389e-10	Ghi_D01G10581	59751102	59751320	+	4921	AT2G48060	-
FE	2021-He-NG	qFE_He1782.D01.1	59624203-59981669	He S et al., 2021	GhiD01059746242SNV	D01	59746242	A/G	0.632536	0.367464	upstream_gene_variant	7.18783e-10	Ghi_D01G10581	59751102	59751320	+	4860	AT2G48060	-
FE	2021-He-NG	qFE_He1782.D01.1	59624203-59981669	He S et al., 2021	GhiD01059746373SNV	D01	59746373	G/A	0.513995	0.486005	upstream_gene_variant	7.5481e-11	Ghi_D01G10581	59751102	59751320	+	4729	AT2G48060	-
FE	2021-He-NG	qFE_He1782.D01.1	59624203-59981669	He S et al., 2021	GhiD01059746456SNV	D01	59746456	A/G	0.627512	0.372488	upstream_gene_variant	4.78555e-10	Ghi_D01G10581	59751102	59751320	+	4646	AT2G48060	-
FE	2021-He-NG	qFE_He1782.D01.1	59624203-59981669	He S et al., 2021	GhiD01059746688SNV	D01	59746688	T/C	0.498804	0.501196	upstream_gene_variant	3.95404e-10	Ghi_D01G10581	59751102	59751320	+	4414	AT2G48060	-
FE	2021-He-NG	qFE_He1782.D01.1	59624203-59981669	He S et al., 2021	GhiD01059747283SNV	D01	59747283	T/G	0.636962	0.363038	upstream_gene_variant	3.98989e-10	Ghi_D01G10581	59751102	59751320	+	3819	AT2G48060	-
FE	2021-He-NG	qFE_He1782.D01.1	59624203-59981669	He S et al., 2021	GhiD01059747302SNV	D01	59747302	A/C	0.637799	0.362201	upstream_gene_variant	3.7393e-10	Ghi_D01G10581	59751102	59751320	+	3800	AT2G48060	-
FE	2021-He-NG	qFE_He1782.D01.1	59624203-59981669	He S et al., 2021	GhiD01059747321SNV	D01	59747321	CT/C	0.638278	0.361722	upstream_gene_variant	8.19704e-10	Ghi_D01G10581	59751102	59751320	+	3781	AT2G48060	-
FE	2021-He-NG	qFE_He1782.D01.1	59624203-59981669	He S et al., 2021	GhiD01059747355SNV	D01	59747355	C/A	0.630981	0.369019	upstream_gene_variant	2.59232e-10	Ghi_D01G10581	59751102	59751320	+	3747	AT2G48060	-
FE	2021-He-NG	qFE_He1782.D01.1	59624203-59981669	He S et al., 2021	GhiD01059747757SNV	D01	59747757	A/AT	0.623445	0.376555	upstream_gene_variant	5.94018e-10	Ghi_D01G10581	59751102	59751320	+	3345	AT2G48060	-
FE	2021-He-NG	qFE_He1782.D01.1	59624203-59981669	He S et al., 2021	GhiD01059748082SNV	D01	59748082	C/CTG	0.635885	0.364115	upstream_gene_variant	1.46567e-09	Ghi_D01G10581	59751102	59751320	+	3020	AT2G48060	-
FE	2021-He-NG	qFE_He1782.D01.1	59624203-59981669	He S et al., 2021	GhiD01059749096SNV	D01	59749096	T/C	0.525359	0.474641	upstream_gene_variant	7.8378e-12	Ghi_D01G10581	59751102	59751320	+	2006	AT2G48060	-
FE	2021-He-NG	qFE_He1782.D01.1	59624203-59981669	He S et al., 2021	GhiD01059750676SNV	D01	59750676	T/TA	0.623684	0.376316	upstream_gene_variant	9.54708e-09	Ghi_D01G10576	59748317	59749984	-	0	AT2G35900	-
FE	2021-He-NG	qFE_He1782.D01.1	59624203-59981669	He S et al., 2021	GhiD01059751007SNV	D01	59751007	T/C	0.505742	0.494258	upstream_gene_variant	1.85556e-10	Ghi_D01G10576	59748317	59749984	-	0	AT2G35900	-
FE	2021-He-NG	qFE_He1782.D01.1	59624203-59981669	He S et al., 2021	GhiD01059751212SNV	D01	59751212	A/AG	0.618301	0.381699	frameshift_variant	3.30651e-09	Ghi_D01G10581	59751102	59751320	+	0	AT2G48060	-
FE	2021-He-NG	qFE_He1782.D01.1	59624203-59981669	He S et al., 2021	GhiD01059755576SNV	D01	59755576	T/C	0.623206	0.376794	upstream_gene_variant	4.79617e-09	Ghi_D01G10586	59753396	59755488	-	0	AT5G06410	HscB is a mitochondrial cochaperone involved in [Fe-S] cluster biosynthesis and iron homeostasis.
FE	2021-He-NG	qFE_He1782.D01.1	59624203-59981669	He S et al., 2021	GhiD01059756075SNV	D01	59756075	A/C	0.622368	0.377632	upstream_gene_variant	1.10432e-08	Ghi_D01G10586	59753396	59755488	-	0	AT5G06410	HscB is a mitochondrial cochaperone involved in [Fe-S] cluster biosynthesis and iron homeostasis.
FE	2021-He-NG	qFE_He1782.D01.1	59624203-59981669	He S et al., 2021	GhiD01059756148SNV	D01	59756148	T/A	0.625359	0.374641	upstream_gene_variant	6.58524e-09	Ghi_D01G10586	59753396	59755488	-	0	AT5G06410	HscB is a mitochondrial cochaperone involved in [Fe-S] cluster biosynthesis and iron homeostasis.
FE	2021-He-NG	qFE_He1782.D01.1	59624203-59981669	He S et al., 2021	GhiD01059756396SNV	D01	59756396	A/T	0.515311	0.484689	upstream_gene_variant	4.7219e-10	Ghi_D01G10586	59753396	59755488	-	0	AT5G06410	HscB is a mitochondrial cochaperone involved in [Fe-S] cluster biosynthesis and iron homeostasis.
FE	2021-He-NG	qFE_He1782.D01.1	59624203-59981669	He S et al., 2021	GhiD01059756922SNV	D01	59756922	A/G	0.627033	0.372967	upstream_gene_variant	2.46498e-09	Ghi_D01G10586	59753396	59755488	-	0	AT5G06410	HscB is a mitochondrial cochaperone involved in [Fe-S] cluster biosynthesis and iron homeostasis.
FE	2021-He-NG	qFE_He1782.D01.1	59624203-59981669	He S et al., 2021	GhiD01059756956SNV	D01	59756956	C/T	0.620813	0.379187	upstream_gene_variant	3.05024e-09	Ghi_D01G10586	59753396	59755488	-	0	AT5G06410	HscB is a mitochondrial cochaperone involved in [Fe-S] cluster biosynthesis and iron homeostasis.
FE	2021-He-NG	qFE_He1782.D01.1	59624203-59981669	He S et al., 2021	GhiD01059758100SNV	D01	59758100	T/C	0.523206	0.476794	synonymous_variant	6.39345e-10	Ghi_D01G10591	59756462	59759141	-	0	AT4G28360	-
FE	2021-He-NG	qFE_He1782.D01.1	59624203-59981669	He S et al., 2021	GhiD01059758531SNV	D01	59758531	G/T	0.622608	0.377392	upstream_gene_variant	1.50662e-09	Ghi_D01G10586	59753396	59755488	-	0	AT5G06410	HscB is a mitochondrial cochaperone involved in [Fe-S] cluster biosynthesis and iron homeostasis.
FE	2021-He-NG	qFE_He1782.D01.1	59624203-59981669	He S et al., 2021	GhiD01059758720SNV	D01	59758720	A/G	0.621411	0.378589	missense_variant	8.32298e-09	Ghi_D01G10591	59756462	59759141	-	0	AT4G28360	-
FE	2021-He-NG	qFE_He1782.D01.1	59624203-59981669	He S et al., 2021	GhiD01059758886SNV	D01	59758886	A/T	0.512919	0.487081	upstream_gene_variant	3.50503e-10	Ghi_D01G10586	59753396	59755488	-	0	AT5G06410	HscB is a mitochondrial cochaperone involved in [Fe-S] cluster biosynthesis and iron homeostasis.
FE	2021-He-NG	qFE_He1782.D01.1	59624203-59981669	He S et al., 2021	GhiD01059758958SNV	D01	59758958	C/T	0.512799	0.487201	upstream_gene_variant	1.02366e-10	Ghi_D01G10586	59753396	59755488	-	0	AT5G06410	HscB is a mitochondrial cochaperone involved in [Fe-S] cluster biosynthesis and iron homeostasis.
FE	2021-He-NG	qFE_He1782.D01.1	59624203-59981669	He S et al., 2021	GhiD01059759411SNV	D01	59759411	T/C	0.624282	0.375718	upstream_gene_variant	5.97984e-09	Ghi_D01G10586	59753396	59755488	-	0	AT5G06410	HscB is a mitochondrial cochaperone involved in [Fe-S] cluster biosynthesis and iron homeostasis.
FE	2021-He-NG	qFE_He1782.D01.1	59624203-59981669	He S et al., 2021	GhiD01059759733SNV	D01	59759733	G/T	0.519019	0.480981	upstream_gene_variant	5.43473e-10	Ghi_D01G10586	59753396	59755488	-	0	AT5G06410	HscB is a mitochondrial cochaperone involved in [Fe-S] cluster biosynthesis and iron homeostasis.
FE	2021-He-NG	qFE_He1782.D01.1	59624203-59981669	He S et al., 2021	GhiD01059759998SNV	D01	59759998	T/C	0.62189	0.37811	upstream_gene_variant	3.86736e-09	Ghi_D01G10586	59753396	59755488	-	0	AT5G06410	HscB is a mitochondrial cochaperone involved in [Fe-S] cluster biosynthesis and iron homeostasis.
FE	2021-He-NG	qFE_He1782.D01.1	59624203-59981669	He S et al., 2021	GhiD01059760391SNV	D01	59760391	T/A	0.624761	0.375239	upstream_gene_variant	9.18501e-09	Ghi_D01G10586	59753396	59755488	-	0	AT5G06410	HscB is a mitochondrial cochaperone involved in [Fe-S] cluster biosynthesis and iron homeostasis.
FE	2021-He-NG	qFE_He1782.D01.1	59624203-59981669	He S et al., 2021	GhiD01059760856SNV	D01	59760856	C/T	0.624761	0.375239	upstream_gene_variant	3.17623e-09	Ghi_D01G10591	59756462	59759141	-	0	AT4G28360	-
FE	2021-He-NG	qFE_He1782.D01.1	59624203-59981669	He S et al., 2021	GhiD01059762397SNV	D01	59762397	A/G	0.621651	0.378349	upstream_gene_variant	4.00567e-09	Ghi_D01G10591	59756462	59759141	-	0	AT4G28360	-
FE	2021-He-NG	qFE_He1782.D01.1	59624203-59981669	He S et al., 2021	GhiD01059762714SNV	D01	59762714	G/A	0.508852	0.491148	upstream_gene_variant	3.99639e-10	Ghi_D01G10591	59756462	59759141	-	0	AT4G28360	-
FE	2021-He-NG	qFE_He1782.D01.1	59624203-59981669	He S et al., 2021	GhiD01059763049SNV	D01	59763049	G/GGA	0.626435	0.373565	upstream_gene_variant	9.69411e-10	Ghi_D01G10591	59756462	59759141	-	0	AT4G28360	-
FE	2021-He-NG	qFE_He1782.D01.1	59624203-59981669	He S et al., 2021	GhiD01059763421SNV	D01	59763421	G/A	0.513517	0.486483	upstream_gene_variant	7.29124e-10	Ghi_D01G10591	59756462	59759141	-	0	AT4G28360	-
FE	2021-He-NG	qFE_He1782.D01.1	59624203-59981669	He S et al., 2021	GhiD01059763607SNV	D01	59763607	A/G	0.622368	0.377632	upstream_gene_variant	2.41487e-09	Ghi_D01G10591	59756462	59759141	-	0	AT4G28360	-
FE	2021-He-NG	qFE_He1782.D01.1	59624203-59981669	He S et al., 2021	GhiD01059763782SNV	D01	59763782	G/A	0.514833	0.485167	upstream_gene_variant	2.26941e-10	Ghi_D01G10591	59756462	59759141	-	0	AT4G28360	-
FE	2021-He-NG	qFE_He1782.D01.1	59624203-59981669	He S et al., 2021	GhiD01059764020SNV	D01	59764020	A/G	0.62201	0.37799	upstream_gene_variant	1.26345e-09	Ghi_D01G10591	59756462	59759141	-	0	AT4G28360	-
FE	2021-He-NG	qFE_He1782.D01.1	59624203-59981669	He S et al., 2021	GhiD01059768071SNV	D01	59768071	C/A	0.622249	0.377751	upstream_gene_variant	2.17377e-09	Ghi_D01G10596	59772881	59773597	+	4810	AT4G38760	-
FE	2021-He-NG	qFE_He1782.D01.1	59624203-59981669	He S et al., 2021	GhiD01059769451SNV	D01	59769451	C/T	0.630742	0.369258	upstream_gene_variant	1.90508e-08	Ghi_D01G10596	59772881	59773597	+	3430	AT4G38760	-
FE	2021-He-NG	qFE_He1782.D01.1	59624203-59981669	He S et al., 2021	GhiD01059769546SNV	D01	59769546	G/GT	0.632297	0.367703	upstream_gene_variant	6.32287e-08	Ghi_D01G10596	59772881	59773597	+	3335	AT4G38760	-
FE	2021-He-NG	qFE_He1782.D01.1	59624203-59981669	He S et al., 2021	GhiD01059770596SNV	D01	59770596	GT/G	0.630144	0.369856	upstream_gene_variant	2.7682e-08	Ghi_D01G10596	59772881	59773597	+	2285	AT4G38760	-
FE	2021-He-NG	qFE_He1782.D01.1	59624203-59981669	He S et al., 2021	GhiD01059770607SNV	D01	59770607	A/G	0.632057	0.367943	upstream_gene_variant	3.1453e-08	Ghi_D01G10596	59772881	59773597	+	2274	AT4G38760	-
FE	2021-He-NG	qFE_He1782.D01.1	59624203-59981669	He S et al., 2021	GhiD01059771128SNV	D01	59771128	C/T	0.63134	0.36866	upstream_gene_variant	5.84897e-09	Ghi_D01G10596	59772881	59773597	+	1753	AT4G38760	-
FE	2021-He-NG	qFE_He1782.D01.1	59624203-59981669	He S et al., 2021	GhiD01059771968SNV	D01	59771968	G/T	0.630981	0.369019	upstream_gene_variant	3.98209e-08	Ghi_D01G10596	59772881	59773597	+	913	AT4G38760	-
FE	2021-He-NG	qFE_He1782.D01.1	59624203-59981669	He S et al., 2021	GhiD01059772336SNV	D01	59772336	A/G	0.663636	0.336364	upstream_gene_variant	8.79811e-10	Ghi_D01G10596	59772881	59773597	+	545	AT4G38760	-
FE	2021-He-NG	qFE_He1782.D01.1	59624203-59981669	He S et al., 2021	GhiD01059774019SNV	D01	59774019	A/G	0.61555	0.38445	downstream_gene_variant	9.67668e-10	Ghi_D01G10596	59772881	59773597	+	0	AT4G38760	-
FE	2021-He-NG	qFE_He1782.D01.1	59624203-59981669	He S et al., 2021	GhiD01059774629SNV	D01	59774629	T/C	0.626316	0.373684	downstream_gene_variant	2.82061e-09	Ghi_D01G10596	59772881	59773597	+	0	AT4G38760	-
FE	2021-He-NG	qFE_He1782.D01.1	59624203-59981669	He S et al., 2021	GhiD01059774679SNV	D01	59774679	A/G	0.639593	0.360407	downstream_gene_variant	8.6107e-09	Ghi_D01G10596	59772881	59773597	+	0	AT4G38760	-
FE	2021-He-NG	qFE_He1782.D01.1	59624203-59981669	He S et al., 2021	GhiD01059776502SNV	D01	59776502	T/C	0.644498	0.355502	downstream_gene_variant	2.44045e-08	Ghi_D01G10596	59772881	59773597	+	0	AT4G38760	-
FE	2021-He-NG	qFE_He1782.D01.1	59624203-59981669	He S et al., 2021	GhiD01059778444SNV	D01	59778444	T/C	0.624641	0.375359	downstream_gene_variant	2.67976e-09	Ghi_D01G10596	59772881	59773597	+	0	AT4G38760	-
FE	2021-He-NG	qFE_He1782.D01.1	59624203-59981669	He S et al., 2021	GhiD01059778462SNV	D01	59778462	T/C	0.626316	0.373684	downstream_gene_variant	1.16091e-09	Ghi_D01G10596	59772881	59773597	+	0	AT4G38760	-
FE	2021-He-NG	qFE_He1782.D01.1	59624203-59981669	He S et al., 2021	GhiD01059783893SNV	D01	59783893	C/CA	0.645335	0.354665	upstream_gene_variant	9.18765e-08	Ghi_D01G10601	59788796	59791709	+	4903	AT3G11760	-
FE	2021-He-NG	qFE_He1782.D01.1	59624203-59981669	He S et al., 2021	GhiD01059784041SNV	D01	59784041	TA/T	0.654306	0.345694	upstream_gene_variant	2.81157e-07	Ghi_D01G10601	59788796	59791709	+	4755	AT3G11760	-
FE	2021-He-NG	qFE_He1782.D01.1	59624203-59981669	He S et al., 2021	GhiD01059795246SNV	D01	59795246	T/C	0.59055	0.40945	upstream_gene_variant	3.99502e-10	Ghi_D01G10606	59795626	59796865	+	380	AT3G44150	-
FE	2021-He-NG	qFE_He1782.D01.1	59624203-59981669	He S et al., 2021	GhiD01059795362SNV	D01	59795362	A/AT	0.561962	0.438038	upstream_gene_variant	4.76519e-10	Ghi_D01G10606	59795626	59796865	+	264	AT3G44150	-
FE	2021-He-NG	qFE_He1782.D01.1	59624203-59981669	He S et al., 2021	GhiD01059795428SNV	D01	59795428	G/A	0.589952	0.410048	upstream_gene_variant	1.36938e-09	Ghi_D01G10606	59795626	59796865	+	198	AT3G44150	-
FE	2021-He-NG	qFE_He1782.D01.1	59624203-59981669	He S et al., 2021	GhiD01059795588SNV	D01	59795588	G/T	0.590909	0.409091	upstream_gene_variant	2.02785e-10	Ghi_D01G10606	59795626	59796865	+	38	AT3G44150	-
FE	2021-He-NG	qFE_He1782.D01.1	59624203-59981669	He S et al., 2021	GhiD01059795763SNV	D01	59795763	C/A	0.484809	0.515191	missense_variant	5.02743e-12	Ghi_D01G10606	59795626	59796865	+	0	AT3G44150	-
FE	2021-He-NG	qFE_He1782.D01.1	59624203-59981669	He S et al., 2021	GhiD01059795812SNV	D01	59795812	C/T	0.480144	0.519856	synonymous_variant	8.776e-12	Ghi_D01G10606	59795626	59796865	+	0	AT3G44150	-
FE	2021-He-NG	qFE_He1782.D01.1	59624203-59981669	He S et al., 2021	GhiD01059795953SNV	D01	59795953	T/G	0.445813	0.554187	downstream_gene_variant	1.4964e-10	Ghi_D01G10601	59788796	59791709	+	0	AT3G11760	-
FE	2021-He-NG	qFE_He1782.D01.1	59624203-59981669	He S et al., 2021	GhiD01059895243SNV	D01	59895243	C/T	0.624761	0.375239	downstream_gene_variant	1.52698e-08	Ghi_D01G10616	59888169	59891774	+	0	AT5G06510	-
FE	2021-He-NG	qFE_He1782.D01.1	59624203-59981669	He S et al., 2021	GhiD01059981008SNV	D01	59981008	T/TG	0.486124	0.513876	upstream_gene_variant	2.21579e-07	Ghi_D01G10651	59984799	59987893	+	3791	AT2G01820	-
FE	2021-He-NG	qFE_He1782.D01.1	59624203-59981669	He S et al., 2021	GhiD01059981229SNV	D01	59981229	G/A	0.484689	0.515311	upstream_gene_variant	1.26324e-07	Ghi_D01G10651	59984799	59987893	+	3570	AT2G01820	-
FE	2021-He-NG	qFE_He1782.D01.1	59624203-59981669	He S et al., 2021	GhiD01059981253SNV	D01	59981253	TA/T	0.495694	0.504306	upstream_gene_variant	1.75215e-07	Ghi_D01G10651	59984799	59987893	+	3546	AT2G01820	-
FE	2021-He-NG	qFE_He1782.D01.1	59624203-59981669	He S et al., 2021	GhiD01059981368SNV	D01	59981368	G/A	0.49366	0.50634	upstream_gene_variant	1.15438e-08	Ghi_D01G10651	59984799	59987893	+	3431	AT2G01820	-
FE	2021-He-NG	qFE_He1782.D01.1	59624203-59981669	He S et al., 2021	GhiD01059981669SNV	D01	59981669	A/G	0.60323	0.39677	upstream_gene_variant	3.11308e-07	Ghi_D01G10651	59984799	59987893	+	3130	AT2G01820	-
FE	2021-He-NG	qFE_He1782.D04.1	53495933-54255758	He S et al., 2021	GhiD04053495933SNV	D04	53495933	C/A	0.507297	0.492703	intron_variant	2.70983e-07	Ghi_D04G08926	53491493	53498979	-	0	AT5G64200	encodes an SC35-like splicing factor of 35 kD localized to the nuclear specks.
FE	2021-He-NG	qFE_He1782.D04.1	53495933-54255758	He S et al., 2021	GhiD04053502943SNV	D04	53502943	T/C	0.465191	0.534809	upstream_gene_variant	4.42281e-07	Ghi_D04G08926	53491493	53498979	-	0	AT5G64200	encodes an SC35-like splicing factor of 35 kD localized to the nuclear specks.
FE	2021-He-NG	qFE_He1782.D04.1	53495933-54255758	He S et al., 2021	GhiD04053570915SNV	D04	53570915	T/A	0.273923	0.726077	upstream_gene_variant	1.01677e-11	Ghi_D04G08961	53573770	53575086	+	2855	AT5G64230	-
FE	2021-He-NG	qFE_He1782.D04.1	53495933-54255758	He S et al., 2021	GhiD04053570939SNV	D04	53570939	T/A	0.439833	0.560167	upstream_gene_variant	4.59365e-10	Ghi_D04G08961	53573770	53575086	+	2831	AT5G64230	-
FE	2021-He-NG	qFE_He1782.D04.1	53495933-54255758	He S et al., 2021	GhiD04053630227SNV	D04	53630227	A/G	0.760766	0.239234	upstream_gene_variant	2.83244e-07	Ghi_D04G08971	53631946	53632836	+	1719	AT5G64260	-
FE	2021-He-NG	qFE_He1782.D04.1	53495933-54255758	He S et al., 2021	GhiD04053630332SNV	D04	53630332	T/C	0.761842	0.238158	upstream_gene_variant	3.26714e-07	Ghi_D04G08971	53631946	53632836	+	1614	AT5G64260	-
FE	2021-He-NG	qFE_He1782.D04.1	53495933-54255758	He S et al., 2021	GhiD04053632395SNV	D04	53632395	G/C	0.622727	0.377273	synonymous_variant	2.18174e-07	Ghi_D04G08971	53631946	53632836	+	0	AT5G64260	-
FE	2021-He-NG	qFE_He1782.D04.1	53495933-54255758	He S et al., 2021	GhiD04053633141SNV	D04	53633141	T/G	0.632775	0.367225	downstream_gene_variant	2.55811e-07	Ghi_D04G08971	53631946	53632836	+	0	AT5G64260	-
FE	2021-He-NG	qFE_He1782.D04.1	53495933-54255758	He S et al., 2021	GhiD04053633145SNV	D04	53633145	A/G	0.626555	0.373445	downstream_gene_variant	2.55811e-07	Ghi_D04G08971	53631946	53632836	+	0	AT5G64260	-
FE	2021-He-NG	qFE_He1782.D04.1	53495933-54255758	He S et al., 2021	GhiD04053634251SNV	D04	53634251	G/A	0.727632	0.272368	downstream_gene_variant	1.61303e-07	Ghi_D04G08971	53631946	53632836	+	0	AT5G64260	-
FE	2021-He-NG	qFE_He1782.D04.1	53495933-54255758	He S et al., 2021	GhiD04053634898SNV	D04	53634898	A/G	0.733732	0.266268	downstream_gene_variant	3.33876e-07	Ghi_D04G08971	53631946	53632836	+	0	AT5G64260	-
FE	2021-He-NG	qFE_He1782.D04.1	53495933-54255758	He S et al., 2021	GhiD04053635623SNV	D04	53635623	A/C	0.756459	0.243541	downstream_gene_variant	3.63899e-07	Ghi_D04G08971	53631946	53632836	+	0	AT5G64260	-
FE	2021-He-NG	qFE_He1782.D04.1	53495933-54255758	He S et al., 2021	GhiD04053636607SNV	D04	53636607	C/T	0.755981	0.244019	upstream_gene_variant	2.81609e-07	Ghi_D04G08981	53640971	53642809	+	4364	AT1G78300	G-box binding factor GF14 omega encoding a 14-3-3 protein The mRNA is cell-to-cell mobile.
FE	2021-He-NG	qFE_He1782.D04.1	53495933-54255758	He S et al., 2021	GhiD04053639070SNV	D04	53639070	A/G	0.620455	0.379545	upstream_gene_variant	1.21536e-07	Ghi_D04G08981	53640971	53642809	+	1901	AT1G78300	G-box binding factor GF14 omega encoding a 14-3-3 protein The mRNA is cell-to-cell mobile.
FE	2021-He-NG	qFE_He1782.D04.1	53495933-54255758	He S et al., 2021	GhiD04053639397SNV	D04	53639397	A/C	0.62488	0.37512	upstream_gene_variant	2.48815e-07	Ghi_D04G08981	53640971	53642809	+	1574	AT1G78300	G-box binding factor GF14 omega encoding a 14-3-3 protein The mRNA is cell-to-cell mobile.
FE	2021-He-NG	qFE_He1782.D04.1	53495933-54255758	He S et al., 2021	GhiD04053640093SNV	D04	53640093	C/T	0.617823	0.382177	upstream_gene_variant	2.57724e-07	Ghi_D04G08976	53635862	53639605	-	0	AT4G31700	Encodes a putative ribosomal protein S6 (rps6a). RPS6A and RPS6B are fully redundant and essential during gametogenesis.
FE	2021-He-NG	qFE_He1782.D04.1	53495933-54255758	He S et al., 2021	GhiD04053640332SNV	D04	53640332	G/A	0.660885	0.339115	upstream_gene_variant	2.31519e-07	Ghi_D04G08976	53635862	53639605	-	0	AT4G31700	Encodes a putative ribosomal protein S6 (rps6a). RPS6A and RPS6B are fully redundant and essential during gametogenesis.
FE	2021-He-NG	qFE_He1782.D04.1	53495933-54255758	He S et al., 2021	GhiD04053640495SNV	D04	53640495	A/T	0.758134	0.241866	upstream_gene_variant	9.09318e-08	Ghi_D04G08976	53635862	53639605	-	0	AT4G31700	Encodes a putative ribosomal protein S6 (rps6a). RPS6A and RPS6B are fully redundant and essential during gametogenesis.
FE	2021-He-NG	qFE_He1782.D04.1	53495933-54255758	He S et al., 2021	GhiD04053643311SNV	D04	53643311	T/A	0.758852	0.241148	upstream_gene_variant	1.2501e-07	Ghi_D04G08976	53635862	53639605	-	0	AT4G31700	Encodes a putative ribosomal protein S6 (rps6a). RPS6A and RPS6B are fully redundant and essential during gametogenesis.
FE	2021-He-NG	qFE_He1782.D04.1	53495933-54255758	He S et al., 2021	GhiD04053643451SNV	D04	53643451	CA/C	0.624282	0.375718	upstream_gene_variant	1.58247e-07	Ghi_D04G08976	53635862	53639605	-	0	AT4G31700	Encodes a putative ribosomal protein S6 (rps6a). RPS6A and RPS6B are fully redundant and essential during gametogenesis.
FE	2021-He-NG	qFE_He1782.D04.1	53495933-54255758	He S et al., 2021	GhiD04053643556SNV	D04	53643556	C/T	0.620215	0.379785	upstream_gene_variant	1.17658e-07	Ghi_D04G08976	53635862	53639605	-	0	AT4G31700	Encodes a putative ribosomal protein S6 (rps6a). RPS6A and RPS6B are fully redundant and essential during gametogenesis.
FE	2021-He-NG	qFE_He1782.D04.1	53495933-54255758	He S et al., 2021	GhiD04053643826SNV	D04	53643826	C/T	0.756818	0.243182	upstream_gene_variant	5.10328e-07	Ghi_D04G08976	53635862	53639605	-	0	AT4G31700	Encodes a putative ribosomal protein S6 (rps6a). RPS6A and RPS6B are fully redundant and essential during gametogenesis.
FE	2021-He-NG	qFE_He1782.D04.1	53495933-54255758	He S et al., 2021	GhiD04053643875SNV	D04	53643875	G/A	0.752512	0.247488	upstream_gene_variant	3.2906e-07	Ghi_D04G08976	53635862	53639605	-	0	AT4G31700	Encodes a putative ribosomal protein S6 (rps6a). RPS6A and RPS6B are fully redundant and essential during gametogenesis.
FE	2021-He-NG	qFE_He1782.D04.1	53495933-54255758	He S et al., 2021	GhiD04053644612SNV	D04	53644612	TAAAA/T	0.625239	0.374761	downstream_gene_variant	1.79719e-07	Ghi_D04G08981	53640971	53642809	+	0	AT1G78300	G-box binding factor GF14 omega encoding a 14-3-3 protein The mRNA is cell-to-cell mobile.
FE	2021-He-NG	qFE_He1782.D04.1	53495933-54255758	He S et al., 2021	GhiD04053645186SNV	D04	53645186	C/T	0.62201	0.37799	upstream_gene_variant	4.57369e-07	Ghi_D04G08986	53650178	53653285	+	4992	AT5G64300	encodes GTP cyclohydrolase II that can functionally complement E. coli mutant deficient in this gene. It also has 3,4-dihydroxy-2-butanone-4-phosphate synthase activity which makes it a bifunctional enzyme involved in the formation of the pyrimidine and of the carbohydrate from GTP and ribulose-5-phosphate, respectively The mRNA is cell-to-cell mobile.
FE	2021-He-NG	qFE_He1782.D04.1	53495933-54255758	He S et al., 2021	GhiD04053748159SNV	D04	53748159	G/T	0.573445	0.426555	upstream_gene_variant	2.46166e-07	Ghi_D04G09021	53750339	53753660	+	2180	AT5G09550	-
FE	2021-He-NG	qFE_He1782.D04.1	53495933-54255758	He S et al., 2021	GhiD04053748203SNV	D04	53748203	T/A	0.7061	0.2939	upstream_gene_variant	1.85403e-07	Ghi_D04G09021	53750339	53753660	+	2136	AT5G09550	-
FE	2021-He-NG	qFE_He1782.D04.1	53495933-54255758	He S et al., 2021	GhiD04053755669SNV	D04	53755669	A/C	0.730742	0.269258	downstream_gene_variant	3.25895e-07	Ghi_D04G09021	53750339	53753660	+	0	AT5G09550	-
FE	2021-He-NG	qFE_He1782.D04.1	53495933-54255758	He S et al., 2021	GhiD04053756913SNV	D04	53756913	A/C	0.732177	0.267823	missense_variant	3.51189e-07	Ghi_D04G09026	53755232	53763103	+	0	AT1G09730	Encodes a SUMO protease that positively regulates the transition to flowering in long and short days. Along with SPF2, its activity is required for fertility as asp1/spf2 double mutants have defects in gametogenesis and embroygenesis.
FE	2021-He-NG	qFE_He1782.D04.1	53495933-54255758	He S et al., 2021	GhiD04053758886SNV	D04	53758886	A/T	0.733254	0.266746	intron_variant	5.0277e-07	Ghi_D04G09026	53755232	53763103	+	0	AT1G09730	Encodes a SUMO protease that positively regulates the transition to flowering in long and short days. Along with SPF2, its activity is required for fertility as asp1/spf2 double mutants have defects in gametogenesis and embroygenesis.
FE	2021-He-NG	qFE_He1782.D04.1	53495933-54255758	He S et al., 2021	GhiD04053759461SNV	D04	53759461	T/C	0.731938	0.268062	intron_variant	2.97697e-07	Ghi_D04G09026	53755232	53763103	+	0	AT1G09730	Encodes a SUMO protease that positively regulates the transition to flowering in long and short days. Along with SPF2, its activity is required for fertility as asp1/spf2 double mutants have defects in gametogenesis and embroygenesis.
FE	2021-He-NG	qFE_He1782.D04.1	53495933-54255758	He S et al., 2021	GhiD04053759848SNV	D04	53759848	T/G	0.586244	0.413756	upstream_gene_variant	4.83608e-07	Ghi_D04G09031	53764758	53768115	+	4910	AT4G33630	Encodes one of the two plastid proteins EXECUTER (EX1, AT4G33630) and EX2 (AT1G27510). Mediates singlet oxygen induced programmed cell death.
FE	2021-He-NG	qFE_He1782.D04.1	53495933-54255758	He S et al., 2021	GhiD04053761616SNV	D04	53761616	C/G	0.733014	0.266986	upstream_gene_variant	2.63056e-07	Ghi_D04G09031	53764758	53768115	+	3142	AT4G33630	Encodes one of the two plastid proteins EXECUTER (EX1, AT4G33630) and EX2 (AT1G27510). Mediates singlet oxygen induced programmed cell death.
FE	2021-He-NG	qFE_He1782.D04.1	53495933-54255758	He S et al., 2021	GhiD04053772593SNV	D04	53772593	A/G	0.334928	0.665072	upstream_gene_variant	4.20369e-09	Ghi_D04G09036	53773790	53775841	+	1197	AT5G10530	-
FE	2021-He-NG	qFE_He1782.D04.1	53495933-54255758	He S et al., 2021	GhiD04053774098SNV	D04	53774098	A/ACTTGCAGATTTCGCCACTCAATTTTCTTTCTCCATTGATTC	0.790191	0.209809	frameshift_variant	1.93635e-07	Ghi_D04G09036	53773790	53775841	+	0	AT5G10530	-
FE	2021-He-NG	qFE_He1782.D04.1	53495933-54255758	He S et al., 2021	GhiD04053786427SNV	D04	53786427	C/G	0.781579	0.218421	upstream_gene_variant	1.63396e-07	Ghi_D04G09041	53788101	53794826	+	1674	AT5G10530	-
FE	2021-He-NG	qFE_He1782.D04.1	53495933-54255758	He S et al., 2021	GhiD04053786579SNV	D04	53786579	A/G	0.379904	0.620096	upstream_gene_variant	5.54876e-10	Ghi_D04G09041	53788101	53794826	+	1522	AT5G10530	-
FE	2021-He-NG	qFE_He1782.D04.1	53495933-54255758	He S et al., 2021	GhiD04053786891SNV	D04	53786891	C/T	0.394976	0.605024	upstream_gene_variant	1.16737e-08	Ghi_D04G09041	53788101	53794826	+	1210	AT5G10530	-
FE	2021-He-NG	qFE_He1782.D04.1	53495933-54255758	He S et al., 2021	GhiD04053787660SNV	D04	53787660	A/G	0.407895	0.592105	upstream_gene_variant	2.88851e-09	Ghi_D04G09041	53788101	53794826	+	441	AT5G10530	-
FE	2021-He-NG	qFE_He1782.D04.1	53495933-54255758	He S et al., 2021	GhiD04053826536SNV	D04	53826536	A/G	0.769617	0.230383	upstream_gene_variant	4.36766e-07	Ghi_D04G09046	53828966	53831017	+	2430	AT5G10530	-
FE	2021-He-NG	qFE_He1782.D04.1	53495933-54255758	He S et al., 2021	GhiD04053826619SNV	D04	53826619	A/C	0.760766	0.239234	upstream_gene_variant	3.57644e-07	Ghi_D04G09046	53828966	53831017	+	2347	AT5G10530	-
FE	2021-He-NG	qFE_He1782.D04.1	53495933-54255758	He S et al., 2021	GhiD04053826626SNV	D04	53826626	T/C	0.724163	0.275837	upstream_gene_variant	3.31903e-07	Ghi_D04G09046	53828966	53831017	+	2340	AT5G10530	-
FE	2021-He-NG	qFE_He1782.D04.1	53495933-54255758	He S et al., 2021	GhiD04053828099SNV	D04	53828099	T/G	0.722608	0.277392	upstream_gene_variant	4.66944e-07	Ghi_D04G09046	53828966	53831017	+	867	AT5G10530	-
FE	2021-He-NG	qFE_He1782.D04.1	53495933-54255758	He S et al., 2021	GhiD04053828830SNV	D04	53828830	G/A	0.744258	0.255742	upstream_gene_variant	3.02496e-07	Ghi_D04G09046	53828966	53831017	+	136	AT5G10530	-
FE	2021-He-NG	qFE_He1782.D04.1	53495933-54255758	He S et al., 2021	GhiD04053830589SNV	D04	53830589	T/G	0.767584	0.232416	missense_variant	1.50677e-07	Ghi_D04G09046	53828966	53831017	+	0	AT5G10530	-
FE	2021-He-NG	qFE_He1782.D04.1	53495933-54255758	He S et al., 2021	GhiD04053831862SNV	D04	53831862	A/T	0.636603	0.363397	downstream_gene_variant	3.42459e-07	Ghi_D04G09046	53828966	53831017	+	0	AT5G10530	-
FE	2021-He-NG	qFE_He1782.D04.1	53495933-54255758	He S et al., 2021	GhiD04053833101SNV	D04	53833101	A/G	0.77823	0.22177	downstream_gene_variant	9.72447e-08	Ghi_D04G09046	53828966	53831017	+	0	AT5G10530	-
FE	2021-He-NG	qFE_He1782.D04.1	53495933-54255758	He S et al., 2021	GhiD04053839891SNV	D04	53839891	G/A	0.666746	0.333254	upstream_gene_variant	1.355e-07	Ghi_D04G09051	53844287	53846410	+	4396	AT5G10530	-
FE	2021-He-NG	qFE_He1782.D04.1	53495933-54255758	He S et al., 2021	GhiD04053840158SNV	D04	53840158	G/T	0.758254	0.241746	upstream_gene_variant	1.33003e-07	Ghi_D04G09051	53844287	53846410	+	4129	AT5G10530	-
FE	2021-He-NG	qFE_He1782.D04.1	53495933-54255758	He S et al., 2021	GhiD04053840709SNV	D04	53840709	G/A	0.741627	0.258373	upstream_gene_variant	2.3268e-07	Ghi_D04G09051	53844287	53846410	+	3578	AT5G10530	-
FE	2021-He-NG	qFE_He1782.D04.1	53495933-54255758	He S et al., 2021	GhiD04053840913SNV	D04	53840913	C/A	0.633971	0.366029	upstream_gene_variant	2.66817e-07	Ghi_D04G09051	53844287	53846410	+	3374	AT5G10530	-
FE	2021-He-NG	qFE_He1782.D04.1	53495933-54255758	He S et al., 2021	GhiD04053847082SNV	D04	53847082	A/G	0.77823	0.22177	downstream_gene_variant	3.71171e-07	Ghi_D04G09051	53844287	53846410	+	0	AT5G10530	-
FE	2021-He-NG	qFE_He1782.D04.1	53495933-54255758	He S et al., 2021	GhiD04053855205SNV	D04	53855205	A/T	0.308852	0.691148	upstream_gene_variant	1.093e-08	Ghi_D04G09056	53859715	53860446	+	4510	AT5G10530	-
FE	2021-He-NG	qFE_He1782.D04.1	53495933-54255758	He S et al., 2021	GhiD04053855885SNV	D04	53855885	A/G	0.757895	0.242105	upstream_gene_variant	4.38333e-08	Ghi_D04G09056	53859715	53860446	+	3830	AT5G10530	-
FE	2021-He-NG	qFE_He1782.D04.1	53495933-54255758	He S et al., 2021	GhiD04053880021SNV	D04	53880021	T/C	0.230144	0.769856	downstream_gene_variant	5.6159e-09	Ghi_D04G09066	53874910	53877078	+	0	AT5G10530	-
FE	2021-He-NG	qFE_He1782.D04.1	53495933-54255758	He S et al., 2021	GhiD04053901317SNV	D04	53901317	A/G	0.230981	0.769019	intron_variant	8.11974e-09	Ghi_D04G09071	53899490	53901864	-	0	AT2G23970	-
FE	2021-He-NG	qFE_He1782.D04.1	53495933-54255758	He S et al., 2021	GhiD04053938475SNV	D04	53938475	T/C	0.355263	0.644737	downstream_gene_variant	3.06703e-09	Ghi_D04G09086	53935945	53937802	+	0	AT2G04305	-
FE	2021-He-NG	qFE_He1782.D04.1	53495933-54255758	He S et al., 2021	GhiD04054022527SNV	D04	54022527	A/G	0.280024	0.719976	upstream_gene_variant	1.35565e-21	Ghi_D04G09126	54023995	54027986	+	1468	AT5G66680	Encodes a protein ortholog of human SOT48 or yeast WBP1, an essential protein subunit of the oligosaccharyltransferase (OST) complex, which is responsible for the transfer in the ER of the N-linked glycan precursor onto Asn residues of candidate proteins.
FE	2021-He-NG	qFE_He1782.D04.1	53495933-54255758	He S et al., 2021	GhiD04054022740SNV	D04	54022740	T/A	0.434689	0.565311	upstream_gene_variant	2.58804e-20	Ghi_D04G09126	54023995	54027986	+	1255	AT5G66680	Encodes a protein ortholog of human SOT48 or yeast WBP1, an essential protein subunit of the oligosaccharyltransferase (OST) complex, which is responsible for the transfer in the ER of the N-linked glycan precursor onto Asn residues of candidate proteins.
FE	2021-He-NG	qFE_He1782.D04.1	53495933-54255758	He S et al., 2021	GhiD04054023234SNV	D04	54023234	A/G	0.432536	0.567464	upstream_gene_variant	7.40071e-21	Ghi_D04G09126	54023995	54027986	+	761	AT5G66680	Encodes a protein ortholog of human SOT48 or yeast WBP1, an essential protein subunit of the oligosaccharyltransferase (OST) complex, which is responsible for the transfer in the ER of the N-linked glycan precursor onto Asn residues of candidate proteins.
FE	2021-He-NG	qFE_He1782.D04.1	53495933-54255758	He S et al., 2021	GhiD04054023528SNV	D04	54023528	T/TA	0.279067	0.720933	upstream_gene_variant	4.67012e-21	Ghi_D04G09126	54023995	54027986	+	467	AT5G66680	Encodes a protein ortholog of human SOT48 or yeast WBP1, an essential protein subunit of the oligosaccharyltransferase (OST) complex, which is responsible for the transfer in the ER of the N-linked glycan precursor onto Asn residues of candidate proteins.
FE4	2021-He-NG	qFE_He1782.D04.1	53495933-54255758	He S et al., 2021	GhiD04054052212SNV	D04	54052212	A/T	0.460167	0.539833	downstream_gene_variant	1.46854e-22	Ghi_D04G09146	54046536	54049007	+	0	AT4G34360	-
FE4	2021-He-NG	qFE_He1782.D04.1	53495933-54255758	He S et al., 2021	GhiD04054052616SNV	D04	54052616	A/G	0.314474	0.685526	upstream_gene_variant	1.04837e-24	Ghi_D04G09151	54050791	54052514	-	0	AT1G50010	Encodes alpha-2,4 tubulin. TUA2 and TUA4 encode identical proteins. The mRNA is cell-to-cell mobile.
FE4	2021-He-NG	qFE_He1782.D04.1	53495933-54255758	He S et al., 2021	GhiD04054053182SNV	D04	54053182	A/G	0.344617	0.655383	upstream_gene_variant	1.52492e-23	Ghi_D04G09151	54050791	54052514	-	0	AT1G50010	Encodes alpha-2,4 tubulin. TUA2 and TUA4 encode identical proteins. The mRNA is cell-to-cell mobile.
FE4	2021-He-NG	qFE_He1782.D04.1	53495933-54255758	He S et al., 2021	GhiD04054053385SNV	D04	54053385	T/C	0.31555	0.68445	upstream_gene_variant	7.99702e-25	Ghi_D04G09151	54050791	54052514	-	0	AT1G50010	Encodes alpha-2,4 tubulin. TUA2 and TUA4 encode identical proteins. The mRNA is cell-to-cell mobile.
FE4	2021-He-NG	qFE_He1782.D04.1	53495933-54255758	He S et al., 2021	GhiD04054054277SNV	D04	54054277	G/A	0.461842	0.538158	upstream_gene_variant	3.55798e-22	Ghi_D04G09151	54050791	54052514	-	0	AT1G50010	Encodes alpha-2,4 tubulin. TUA2 and TUA4 encode identical proteins. The mRNA is cell-to-cell mobile.
FE4	2021-He-NG	qFE_He1782.D04.1	53495933-54255758	He S et al., 2021	GhiD04054054704SNV	D04	54054704	T/A	0.460885	0.539115	upstream_gene_variant	7.41407e-22	Ghi_D04G09151	54050791	54052514	-	0	AT1G50010	Encodes alpha-2,4 tubulin. TUA2 and TUA4 encode identical proteins. The mRNA is cell-to-cell mobile.
FE	2021-He-NG	qFE_He1782.D04.1	53495933-54255758	He S et al., 2021	GhiD04054054807SNV	D04	54054807	T/C	0.539115	0.460885	upstream_gene_variant	2.31512e-18	Ghi_D04G09151	54050791	54052514	-	0	AT1G50010	Encodes alpha-2,4 tubulin. TUA2 and TUA4 encode identical proteins. The mRNA is cell-to-cell mobile.
FE4	2021-He-NG	qFE_He1782.D04.1	53495933-54255758	He S et al., 2021	GhiD04054055308SNV	D04	54055308	T/C	0.463636	0.536364	upstream_gene_variant	1.86975e-22	Ghi_D04G09151	54050791	54052514	-	0	AT1G50010	Encodes alpha-2,4 tubulin. TUA2 and TUA4 encode identical proteins. The mRNA is cell-to-cell mobile.
FE4	2021-He-NG	qFE_He1782.D04.1	53495933-54255758	He S et al., 2021	GhiD04054055886SNV	D04	54055886	AT/A	0.461842	0.538158	upstream_gene_variant	2.19199e-21	Ghi_D04G09151	54050791	54052514	-	0	AT1G50010	Encodes alpha-2,4 tubulin. TUA2 and TUA4 encode identical proteins. The mRNA is cell-to-cell mobile.
FE4	2021-He-NG	qFE_He1782.D04.1	53495933-54255758	He S et al., 2021	GhiD04054058316SNV	D04	54058316	T/C	0.464833	0.535167	intergenic_region	4.71703e-24	Ghi_D04G09151	54050791	54052514	-	5802	AT1G50010	Encodes alpha-2,4 tubulin. TUA2 and TUA4 encode identical proteins. The mRNA is cell-to-cell mobile.
FE4	2021-He-NG	qFE_He1782.D04.1	53495933-54255758	He S et al., 2021	GhiD04054059668SNV	D04	54059668	T/A	0.436124	0.563876	intergenic_region	3.62505e-22	Ghi_D04G09151	54050791	54052514	-	7154	AT1G50010	Encodes alpha-2,4 tubulin. TUA2 and TUA4 encode identical proteins. The mRNA is cell-to-cell mobile.
FE4	2021-He-NG	qFE_He1782.D04.1	53495933-54255758	He S et al., 2021	GhiD04054061054SNV	D04	54061054	C/T	0.464952	0.535048	intergenic_region	2.35256e-23	Ghi_D04G09151	54050791	54052514	-	8540	AT1G50010	Encodes alpha-2,4 tubulin. TUA2 and TUA4 encode identical proteins. The mRNA is cell-to-cell mobile.
FE4	2021-He-NG	qFE_He1782.D04.1	53495933-54255758	He S et al., 2021	GhiD04054061083SNV	D04	54061083	T/C	0.466866	0.533134	intergenic_region	7.55419e-23	Ghi_D04G09151	54050791	54052514	-	8569	AT1G50010	Encodes alpha-2,4 tubulin. TUA2 and TUA4 encode identical proteins. The mRNA is cell-to-cell mobile.
FE4	2021-He-NG	qFE_He1782.D04.1	53495933-54255758	He S et al., 2021	GhiD04054061436SNV	D04	54061436	TA/T	0.29378	0.70622	intergenic_region	8.23636e-24	Ghi_D04G09151	54050791	54052514	-	8922	AT1G50010	Encodes alpha-2,4 tubulin. TUA2 and TUA4 encode identical proteins. The mRNA is cell-to-cell mobile.
FE4	2021-He-NG	qFE_He1782.D04.1	53495933-54255758	He S et al., 2021	GhiD04054063806SNV	D04	54063806	T/C	0.466388	0.533612	intergenic_region	1.17055e-22	Ghi_D04G09151	54050791	54052514	-	11292	AT1G50010	Encodes alpha-2,4 tubulin. TUA2 and TUA4 encode identical proteins. The mRNA is cell-to-cell mobile.
FE4	2021-He-NG	qFE_He1782.D04.1	53495933-54255758	He S et al., 2021	GhiD04054064224SNV	D04	54064224	T/C	0.314474	0.685526	intergenic_region	3.37507e-24	Ghi_D04G09151	54050791	54052514	-	11710	AT1G50010	Encodes alpha-2,4 tubulin. TUA2 and TUA4 encode identical proteins. The mRNA is cell-to-cell mobile.
FE4	2021-He-NG	qFE_He1782.D04.1	53495933-54255758	He S et al., 2021	GhiD04054065003SNV	D04	54065003	T/G	0.317584	0.682416	intergenic_region	1.24196e-23	Ghi_D04G09151	54050791	54052514	-	12489	AT1G50010	Encodes alpha-2,4 tubulin. TUA2 and TUA4 encode identical proteins. The mRNA is cell-to-cell mobile.
FE4	2021-He-NG	qFE_He1782.D04.1	53495933-54255758	He S et al., 2021	GhiD04054075520SNV	D04	54075520	T/G	0.318421	0.681579	intergenic_region	1.13411e-23	Ghi_D04G09151	54050791	54052514	-	23006	AT1G50010	Encodes alpha-2,4 tubulin. TUA2 and TUA4 encode identical proteins. The mRNA is cell-to-cell mobile.
FE4	2021-He-NG	qFE_He1782.D04.1	53495933-54255758	He S et al., 2021	GhiD04054076049SNV	D04	54076049	G/T	0.461124	0.538876	intergenic_region	1.3251e-20	Ghi_D04G09151	54050791	54052514	-	23535	AT1G50010	Encodes alpha-2,4 tubulin. TUA2 and TUA4 encode identical proteins. The mRNA is cell-to-cell mobile.
FE4	2021-He-NG	qFE_He1782.D04.1	53495933-54255758	He S et al., 2021	GhiD04054076371SNV	D04	54076371	G/A	0.423923	0.576077	intergenic_region	2.76833e-21	Ghi_D04G09151	54050791	54052514	-	23857	AT1G50010	Encodes alpha-2,4 tubulin. TUA2 and TUA4 encode identical proteins. The mRNA is cell-to-cell mobile.
FE4	2021-He-NG	qFE_He1782.D04.1	53495933-54255758	He S et al., 2021	GhiD04054076593SNV	D04	54076593	C/A	0.315789	0.684211	intergenic_region	3.54448e-24	Ghi_D04G09151	54050791	54052514	-	24079	AT1G50010	Encodes alpha-2,4 tubulin. TUA2 and TUA4 encode identical proteins. The mRNA is cell-to-cell mobile.
FE4	2021-He-NG	qFE_He1782.D04.1	53495933-54255758	He S et al., 2021	GhiD04054077171SNV	D04	54077171	T/C	0.31866	0.68134	upstream_gene_variant	1.77038e-23	Ghi_D04G09156	54082095	54082325	+	4924	AT5G58380	Encodes a CBL-interacting protein kinase with similarity to SOS protein kinase.
FE4	2021-He-NG	qFE_He1782.D04.1	53495933-54255758	He S et al., 2021	GhiD04054077381SNV	D04	54077381	G/A	0.459689	0.540311	upstream_gene_variant	7.33113e-22	Ghi_D04G09156	54082095	54082325	+	4714	AT5G58380	Encodes a CBL-interacting protein kinase with similarity to SOS protein kinase.
FE4	2021-He-NG	qFE_He1782.D04.1	53495933-54255758	He S et al., 2021	GhiD04054077976SNV	D04	54077976	A/C	0.305861	0.694139	upstream_gene_variant	9.69476e-23	Ghi_D04G09156	54082095	54082325	+	4119	AT5G58380	Encodes a CBL-interacting protein kinase with similarity to SOS protein kinase.
FE4	2021-He-NG	qFE_He1782.D04.1	53495933-54255758	He S et al., 2021	GhiD04054078886SNV	D04	54078886	G/T	0.462201	0.537799	upstream_gene_variant	2.47953e-21	Ghi_D04G09156	54082095	54082325	+	3209	AT5G58380	Encodes a CBL-interacting protein kinase with similarity to SOS protein kinase.
FE4	2021-He-NG	qFE_He1782.D04.1	53495933-54255758	He S et al., 2021	GhiD04054080634SNV	D04	54080634	G/T	0.459928	0.540072	upstream_gene_variant	1.26722e-20	Ghi_D04G09156	54082095	54082325	+	1461	AT5G58380	Encodes a CBL-interacting protein kinase with similarity to SOS protein kinase.
FE4	2021-He-NG	qFE_He1782.D04.1	53495933-54255758	He S et al., 2021	GhiD04054081271SNV	D04	54081271	C/T	0.463517	0.536483	upstream_gene_variant	6.46392e-20	Ghi_D04G09156	54082095	54082325	+	824	AT5G58380	Encodes a CBL-interacting protein kinase with similarity to SOS protein kinase.
FE4	2021-He-NG	qFE_He1782.D04.1	53495933-54255758	He S et al., 2021	GhiD04054081599SNV	D04	54081599	G/C	0.314474	0.685526	upstream_gene_variant	2.57667e-24	Ghi_D04G09156	54082095	54082325	+	496	AT5G58380	Encodes a CBL-interacting protein kinase with similarity to SOS protein kinase.
FE4	2021-He-NG	qFE_He1782.D04.1	53495933-54255758	He S et al., 2021	GhiD04054082939SNV	D04	54082939	G/A	0.46244	0.53756	missense_variant	4.31605e-22	Ghi_D04G09161	54082858	54083064	+	0	AT5G61090	-
FE4	2021-He-NG	qFE_He1782.D04.1	53495933-54255758	He S et al., 2021	GhiD04054083302SNV	D04	54083302	CA/C	0.466029	0.533971	upstream_gene_variant	8.78612e-23	Ghi_D04G09166	54086556	54097379	+	3254	AT3G19670	Binds the carboxyl-terminal domain (CTD) of the largest subunit of RNA polymerase II and functions as a scaffold for RNA processing machineries. Ubiquitously expressed and localize to the nucleus.
FE4	2021-He-NG	qFE_He1782.D04.1	53495933-54255758	He S et al., 2021	GhiD04054083977SNV	D04	54083977	C/T	0.441268	0.558732	upstream_gene_variant	3.95607e-22	Ghi_D04G09166	54086556	54097379	+	2579	AT3G19670	Binds the carboxyl-terminal domain (CTD) of the largest subunit of RNA polymerase II and functions as a scaffold for RNA processing machineries. Ubiquitously expressed and localize to the nucleus.
FE4	2021-He-NG	qFE_He1782.D04.1	53495933-54255758	He S et al., 2021	GhiD04054084016SNV	D04	54084016	T/G	0.305502	0.694498	upstream_gene_variant	2.45378e-23	Ghi_D04G09166	54086556	54097379	+	2540	AT3G19670	Binds the carboxyl-terminal domain (CTD) of the largest subunit of RNA polymerase II and functions as a scaffold for RNA processing machineries. Ubiquitously expressed and localize to the nucleus.
FE4	2021-He-NG	qFE_He1782.D04.1	53495933-54255758	He S et al., 2021	GhiD04054084193SNV	D04	54084193	G/A	0.450598	0.549402	upstream_gene_variant	1.23665e-22	Ghi_D04G09166	54086556	54097379	+	2363	AT3G19670	Binds the carboxyl-terminal domain (CTD) of the largest subunit of RNA polymerase II and functions as a scaffold for RNA processing machineries. Ubiquitously expressed and localize to the nucleus.
FE4	2021-He-NG	qFE_He1782.D04.1	53495933-54255758	He S et al., 2021	GhiD04054084463SNV	D04	54084463	G/A	0.45622	0.54378	upstream_gene_variant	8.41333e-22	Ghi_D04G09166	54086556	54097379	+	2093	AT3G19670	Binds the carboxyl-terminal domain (CTD) of the largest subunit of RNA polymerase II and functions as a scaffold for RNA processing machineries. Ubiquitously expressed and localize to the nucleus.
FE4	2021-He-NG	qFE_He1782.D04.1	53495933-54255758	He S et al., 2021	GhiD04054084501SNV	D04	54084501	G/A	0.455981	0.544019	upstream_gene_variant	2.63934e-21	Ghi_D04G09166	54086556	54097379	+	2055	AT3G19670	Binds the carboxyl-terminal domain (CTD) of the largest subunit of RNA polymerase II and functions as a scaffold for RNA processing machineries. Ubiquitously expressed and localize to the nucleus.
FE4	2021-He-NG	qFE_He1782.D04.1	53495933-54255758	He S et al., 2021	GhiD04054084798SNV	D04	54084798	A/C	0.455861	0.544139	upstream_gene_variant	9.94895e-22	Ghi_D04G09166	54086556	54097379	+	1758	AT3G19670	Binds the carboxyl-terminal domain (CTD) of the largest subunit of RNA polymerase II and functions as a scaffold for RNA processing machineries. Ubiquitously expressed and localize to the nucleus.
FE4	2021-He-NG	qFE_He1782.D04.1	53495933-54255758	He S et al., 2021	GhiD04054085727SNV	D04	54085727	C/A	0.307536	0.692464	upstream_gene_variant	1.76746e-23	Ghi_D04G09166	54086556	54097379	+	829	AT3G19670	Binds the carboxyl-terminal domain (CTD) of the largest subunit of RNA polymerase II and functions as a scaffold for RNA processing machineries. Ubiquitously expressed and localize to the nucleus.
FE4	2021-He-NG	qFE_He1782.D04.1	53495933-54255758	He S et al., 2021	GhiD04054086312SNV	D04	54086312	C/T	0.46244	0.53756	upstream_gene_variant	1.20941e-21	Ghi_D04G09166	54086556	54097379	+	244	AT3G19670	Binds the carboxyl-terminal domain (CTD) of the largest subunit of RNA polymerase II and functions as a scaffold for RNA processing machineries. Ubiquitously expressed and localize to the nucleus.
FE4	2021-He-NG	qFE_He1782.D04.1	53495933-54255758	He S et al., 2021	GhiD04054086546SNV	D04	54086546	T/C	0.295933	0.704067	upstream_gene_variant	1.0283e-24	Ghi_D04G09166	54086556	54097379	+	10	AT3G19670	Binds the carboxyl-terminal domain (CTD) of the largest subunit of RNA polymerase II and functions as a scaffold for RNA processing machineries. Ubiquitously expressed and localize to the nucleus.
FE4	2021-He-NG	qFE_He1782.D04.1	53495933-54255758	He S et al., 2021	GhiD04054087638SNV	D04	54087638	A/AT	0.311244	0.688756	downstream_gene_variant	5.76578e-25	Ghi_D04G09161	54082858	54083064	+	0	AT5G61090	-
FE4	2021-He-NG	qFE_He1782.D04.1	53495933-54255758	He S et al., 2021	GhiD04054089257SNV	D04	54089257	T/A	0.409809	0.590191	intron_variant	3.70161e-23	Ghi_D04G09166	54086556	54097379	+	0	AT3G19670	Binds the carboxyl-terminal domain (CTD) of the largest subunit of RNA polymerase II and functions as a scaffold for RNA processing machineries. Ubiquitously expressed and localize to the nucleus.
FE4	2021-He-NG	qFE_He1782.D04.1	53495933-54255758	He S et al., 2021	GhiD04054089395SNV	D04	54089395	C/T	0.314833	0.685167	intron_variant	9.02085e-23	Ghi_D04G09166	54086556	54097379	+	0	AT3G19670	Binds the carboxyl-terminal domain (CTD) of the largest subunit of RNA polymerase II and functions as a scaffold for RNA processing machineries. Ubiquitously expressed and localize to the nucleus.
FE4	2021-He-NG	qFE_He1782.D04.1	53495933-54255758	He S et al., 2021	GhiD04054089906SNV	D04	54089906	GA/G	0.466029	0.533971	intron_variant	1.08195e-21	Ghi_D04G09166	54086556	54097379	+	0	AT3G19670	Binds the carboxyl-terminal domain (CTD) of the largest subunit of RNA polymerase II and functions as a scaffold for RNA processing machineries. Ubiquitously expressed and localize to the nucleus.
FE4	2021-He-NG	qFE_He1782.D04.1	53495933-54255758	He S et al., 2021	GhiD04054090551SNV	D04	54090551	A/C	0.465191	0.534809	missense_variant	4.11315e-22	Ghi_D04G09166	54086556	54097379	+	0	AT3G19670	Binds the carboxyl-terminal domain (CTD) of the largest subunit of RNA polymerase II and functions as a scaffold for RNA processing machineries. Ubiquitously expressed and localize to the nucleus.
FE4	2021-He-NG	qFE_He1782.D04.1	53495933-54255758	He S et al., 2021	GhiD04054092015SNV	D04	54092015	T/C	0.316746	0.683254	intron_variant	2.70432e-22	Ghi_D04G09166	54086556	54097379	+	0	AT3G19670	Binds the carboxyl-terminal domain (CTD) of the largest subunit of RNA polymerase II and functions as a scaffold for RNA processing machineries. Ubiquitously expressed and localize to the nucleus.
FE4	2021-He-NG	qFE_He1782.D04.1	53495933-54255758	He S et al., 2021	GhiD04054092168SNV	D04	54092168	A/G	0.314234	0.685766	intron_variant	9.61582e-22	Ghi_D04G09166	54086556	54097379	+	0	AT3G19670	Binds the carboxyl-terminal domain (CTD) of the largest subunit of RNA polymerase II and functions as a scaffold for RNA processing machineries. Ubiquitously expressed and localize to the nucleus.
FE4	2021-He-NG	qFE_He1782.D04.1	53495933-54255758	He S et al., 2021	GhiD04054093835SNV	D04	54093835	C/G	0.465909	0.534091	intron_variant	9.38704e-22	Ghi_D04G09166	54086556	54097379	+	0	AT3G19670	Binds the carboxyl-terminal domain (CTD) of the largest subunit of RNA polymerase II and functions as a scaffold for RNA processing machineries. Ubiquitously expressed and localize to the nucleus.
FE4	2021-He-NG	qFE_He1782.D04.1	53495933-54255758	He S et al., 2021	GhiD04054093915SNV	D04	54093915	T/C	0.412081	0.587919	intron_variant	1.8878e-22	Ghi_D04G09166	54086556	54097379	+	0	AT3G19670	Binds the carboxyl-terminal domain (CTD) of the largest subunit of RNA polymerase II and functions as a scaffold for RNA processing machineries. Ubiquitously expressed and localize to the nucleus.
FE4	2021-He-NG	qFE_He1782.D04.1	53495933-54255758	He S et al., 2021	GhiD04054094009SNV	D04	54094009	C/T	0.46256	0.53744	splice_region_variant&intron_variant	4.11156e-22	Ghi_D04G09166	54086556	54097379	+	0	AT3G19670	Binds the carboxyl-terminal domain (CTD) of the largest subunit of RNA polymerase II and functions as a scaffold for RNA processing machineries. Ubiquitously expressed and localize to the nucleus.
FE4	2021-He-NG	qFE_He1782.D04.1	53495933-54255758	He S et al., 2021	GhiD04054094135SNV	D04	54094135	T/C	0.305383	0.694617	intron_variant	4.21479e-23	Ghi_D04G09166	54086556	54097379	+	0	AT3G19670	Binds the carboxyl-terminal domain (CTD) of the largest subunit of RNA polymerase II and functions as a scaffold for RNA processing machineries. Ubiquitously expressed and localize to the nucleus.
FE4	2021-He-NG	qFE_He1782.D04.1	53495933-54255758	He S et al., 2021	GhiD04054095040SNV	D04	54095040	G/T	0.462919	0.537081	intron_variant	8.43443e-23	Ghi_D04G09166	54086556	54097379	+	0	AT3G19670	Binds the carboxyl-terminal domain (CTD) of the largest subunit of RNA polymerase II and functions as a scaffold for RNA processing machineries. Ubiquitously expressed and localize to the nucleus.
FE4	2021-He-NG	qFE_He1782.D04.1	53495933-54255758	He S et al., 2021	GhiD04054095354SNV	D04	54095354	G/T	0.409928	0.590072	synonymous_variant	9.91962e-23	Ghi_D04G09166	54086556	54097379	+	0	AT3G19670	Binds the carboxyl-terminal domain (CTD) of the largest subunit of RNA polymerase II and functions as a scaffold for RNA processing machineries. Ubiquitously expressed and localize to the nucleus.
FE4	2021-He-NG	qFE_He1782.D04.1	53495933-54255758	He S et al., 2021	GhiD04054095458SNV	D04	54095458	T/A	0.398923	0.601077	intron_variant	4.33029e-23	Ghi_D04G09166	54086556	54097379	+	0	AT3G19670	Binds the carboxyl-terminal domain (CTD) of the largest subunit of RNA polymerase II and functions as a scaffold for RNA processing machineries. Ubiquitously expressed and localize to the nucleus.
FE4	2021-He-NG	qFE_He1782.D04.1	53495933-54255758	He S et al., 2021	GhiD04054095796SNV	D04	54095796	T/C	0.307177	0.692823	missense_variant	1.15057e-23	Ghi_D04G09166	54086556	54097379	+	0	AT3G19670	Binds the carboxyl-terminal domain (CTD) of the largest subunit of RNA polymerase II and functions as a scaffold for RNA processing machineries. Ubiquitously expressed and localize to the nucleus.
FE4	2021-He-NG	qFE_He1782.D04.1	53495933-54255758	He S et al., 2021	GhiD04054096088SNV	D04	54096088	TTG/T	0.408852	0.591148	intron_variant	2.52074e-23	Ghi_D04G09166	54086556	54097379	+	0	AT3G19670	Binds the carboxyl-terminal domain (CTD) of the largest subunit of RNA polymerase II and functions as a scaffold for RNA processing machineries. Ubiquitously expressed and localize to the nucleus.
FE4	2021-He-NG	qFE_He1782.D04.1	53495933-54255758	He S et al., 2021	GhiD04054097444SNV	D04	54097444	CA/C	0.467584	0.532416	downstream_gene_variant	1.52391e-21	Ghi_D04G09166	54086556	54097379	+	0	AT3G19670	Binds the carboxyl-terminal domain (CTD) of the largest subunit of RNA polymerase II and functions as a scaffold for RNA processing machineries. Ubiquitously expressed and localize to the nucleus.
FE4	2021-He-NG	qFE_He1782.D04.1	53495933-54255758	He S et al., 2021	GhiD04054098447SNV	D04	54098447	T/A	0.472249	0.527751	downstream_gene_variant	9.66949e-21	Ghi_D04G09166	54086556	54097379	+	0	AT3G19670	Binds the carboxyl-terminal domain (CTD) of the largest subunit of RNA polymerase II and functions as a scaffold for RNA processing machineries. Ubiquitously expressed and localize to the nucleus.
FE4	2021-He-NG	qFE_He1782.D04.1	53495933-54255758	He S et al., 2021	GhiD04054098485SNV	D04	54098485	A/G	0.469498	0.530502	downstream_gene_variant	1.1183e-22	Ghi_D04G09166	54086556	54097379	+	0	AT3G19670	Binds the carboxyl-terminal domain (CTD) of the largest subunit of RNA polymerase II and functions as a scaffold for RNA processing machineries. Ubiquitously expressed and localize to the nucleus.
FE4	2021-He-NG	qFE_He1782.D04.1	53495933-54255758	He S et al., 2021	GhiD04054099113SNV	D04	54099113	A/G	0.328349	0.671651	downstream_gene_variant	8.75681e-24	Ghi_D04G09166	54086556	54097379	+	0	AT3G19670	Binds the carboxyl-terminal domain (CTD) of the largest subunit of RNA polymerase II and functions as a scaffold for RNA processing machineries. Ubiquitously expressed and localize to the nucleus.
FE4	2021-He-NG	qFE_He1782.D04.1	53495933-54255758	He S et al., 2021	GhiD04054099549SNV	D04	54099549	A/G	0.472249	0.527751	downstream_gene_variant	9.5154e-23	Ghi_D04G09166	54086556	54097379	+	0	AT3G19670	Binds the carboxyl-terminal domain (CTD) of the largest subunit of RNA polymerase II and functions as a scaffold for RNA processing machineries. Ubiquitously expressed and localize to the nucleus.
FE4	2021-He-NG	qFE_He1782.D04.1	53495933-54255758	He S et al., 2021	GhiD04054099557SNV	D04	54099557	T/C	0.29677	0.70323	downstream_gene_variant	7.76271e-25	Ghi_D04G09166	54086556	54097379	+	0	AT3G19670	Binds the carboxyl-terminal domain (CTD) of the largest subunit of RNA polymerase II and functions as a scaffold for RNA processing machineries. Ubiquitously expressed and localize to the nucleus.
FE4	2021-He-NG	qFE_He1782.D04.1	53495933-54255758	He S et al., 2021	GhiD04054100199SNV	D04	54100199	A/G	0.318421	0.681579	upstream_gene_variant	1.19166e-24	Ghi_D04G09171	54104968	54110833	+	4769	AT2G14680	-
FE4	2021-He-NG	qFE_He1782.D04.1	53495933-54255758	He S et al., 2021	GhiD04054100286SNV	D04	54100286	T/C	0.462919	0.537081	upstream_gene_variant	1.46619e-22	Ghi_D04G09171	54104968	54110833	+	4682	AT2G14680	-
FE4	2021-He-NG	qFE_He1782.D04.1	53495933-54255758	He S et al., 2021	GhiD04054100444SNV	D04	54100444	T/C	0.310766	0.689234	upstream_gene_variant	1.8588e-23	Ghi_D04G09171	54104968	54110833	+	4524	AT2G14680	-
FE	2021-He-NG	qFE_He1782.D04.1	53495933-54255758	He S et al., 2021	GhiD04054183555SNV	D04	54183555	A/T	0.530742	0.469258	downstream_gene_variant	2.36177e-11	Ghi_D04G09201	54181559	54182146	+	0	AT3G04100	-
FE	2021-He-NG	qFE_He1782.D04.1	53495933-54255758	He S et al., 2021	GhiD04054205907SNV	D04	54205907	A/G	0.586124	0.413876	upstream_gene_variant	4.72011e-10	Ghi_D04G09216	54200969	54203084	-	0	AT1G49880	Encodes Erv1, a component of the mitochondrial intermembrane space assembly machinery involved in the import pathway of the small intermembrane space proteins. It contains a Cys-X-Cys shuttle disulfide and oxidizes thioredoxin in vitro.
FE	2021-He-NG	qFE_He1782.D04.1	53495933-54255758	He S et al., 2021	GhiD04054205924SNV	D04	54205924	T/C	0.436364	0.563636	upstream_gene_variant	1.54446e-09	Ghi_D04G09216	54200969	54203084	-	0	AT1G49880	Encodes Erv1, a component of the mitochondrial intermembrane space assembly machinery involved in the import pathway of the small intermembrane space proteins. It contains a Cys-X-Cys shuttle disulfide and oxidizes thioredoxin in vitro.
FE	2021-He-NG	qFE_He1782.D04.1	53495933-54255758	He S et al., 2021	GhiD04054205925SNV	D04	54205925	AG/A	0.587321	0.412679	upstream_gene_variant	9.13261e-10	Ghi_D04G09216	54200969	54203084	-	0	AT1G49880	Encodes Erv1, a component of the mitochondrial intermembrane space assembly machinery involved in the import pathway of the small intermembrane space proteins. It contains a Cys-X-Cys shuttle disulfide and oxidizes thioredoxin in vitro.
FE	2021-He-NG	qFE_He1782.D04.1	53495933-54255758	He S et al., 2021	GhiD04054206191SNV	D04	54206191	C/T	0.47811	0.52189	upstream_gene_variant	6.05608e-10	Ghi_D04G09216	54200969	54203084	-	0	AT1G49880	Encodes Erv1, a component of the mitochondrial intermembrane space assembly machinery involved in the import pathway of the small intermembrane space proteins. It contains a Cys-X-Cys shuttle disulfide and oxidizes thioredoxin in vitro.
FE	2021-He-NG	qFE_He1782.D04.1	53495933-54255758	He S et al., 2021	GhiD04054206264SNV	D04	54206264	A/G	0.594258	0.405742	upstream_gene_variant	6.99467e-11	Ghi_D04G09216	54200969	54203084	-	0	AT1G49880	Encodes Erv1, a component of the mitochondrial intermembrane space assembly machinery involved in the import pathway of the small intermembrane space proteins. It contains a Cys-X-Cys shuttle disulfide and oxidizes thioredoxin in vitro.
FE	2021-He-NG	qFE_He1782.D04.1	53495933-54255758	He S et al., 2021	GhiD04054206441SNV	D04	54206441	TA/T	0.456938	0.543062	upstream_gene_variant	6.10075e-09	Ghi_D04G09216	54200969	54203084	-	0	AT1G49880	Encodes Erv1, a component of the mitochondrial intermembrane space assembly machinery involved in the import pathway of the small intermembrane space proteins. It contains a Cys-X-Cys shuttle disulfide and oxidizes thioredoxin in vitro.
FE	2021-He-NG	qFE_He1782.D04.1	53495933-54255758	He S et al., 2021	GhiD04054207482SNV	D04	54207482	A/AT	0.484809	0.515191	upstream_gene_variant	1.60838e-11	Ghi_D04G09216	54200969	54203084	-	0	AT1G49880	Encodes Erv1, a component of the mitochondrial intermembrane space assembly machinery involved in the import pathway of the small intermembrane space proteins. It contains a Cys-X-Cys shuttle disulfide and oxidizes thioredoxin in vitro.
FE	2021-He-NG	qFE_He1782.D04.1	53495933-54255758	He S et al., 2021	GhiD04054207664SNV	D04	54207664	AT/A	0.485646	0.514354	upstream_gene_variant	7.56162e-10	Ghi_D04G09216	54200969	54203084	-	0	AT1G49880	Encodes Erv1, a component of the mitochondrial intermembrane space assembly machinery involved in the import pathway of the small intermembrane space proteins. It contains a Cys-X-Cys shuttle disulfide and oxidizes thioredoxin in vitro.
FE	2021-He-NG	qFE_He1782.D04.1	53495933-54255758	He S et al., 2021	GhiD04054208511SNV	D04	54208511	A/G	0.582297	0.417703	upstream_gene_variant	3.7739e-10	Ghi_D04G09221	54204280	54204564	-	0	AT1G65650	-
FE	2021-He-NG	qFE_He1782.D04.1	53495933-54255758	He S et al., 2021	GhiD04054208688SNV	D04	54208688	A/G	0.539593	0.460407	upstream_gene_variant	7.04305e-09	Ghi_D04G09221	54204280	54204564	-	0	AT1G65650	-
FE	2021-He-NG	qFE_He1782.D04.1	53495933-54255758	He S et al., 2021	GhiD04054208840SNV	D04	54208840	C/T	0.537201	0.462799	upstream_gene_variant	2.83616e-09	Ghi_D04G09221	54204280	54204564	-	0	AT1G65650	-
FE	2021-He-NG	qFE_He1782.D04.1	53495933-54255758	He S et al., 2021	GhiD04054209054SNV	D04	54209054	G/A	0.436364	0.563636	upstream_gene_variant	2.83978e-10	Ghi_D04G09221	54204280	54204564	-	0	AT1G65650	-
FE	2021-He-NG	qFE_He1782.D04.1	53495933-54255758	He S et al., 2021	GhiD04054220380SNV	D04	54220380	A/G	0.634569	0.365431	upstream_gene_variant	2.81398e-11	Ghi_D04G09226	54224262	54226655	+	3882	AT3G19553	Encodes POLYAMINE UPTAKE TRANSPORTER 5, an amino acid permease family protein.
FE	2021-He-NG	qFE_He1782.D04.1	53495933-54255758	He S et al., 2021	GhiD04054221097SNV	D04	54221097	A/G	0.612919	0.387081	upstream_gene_variant	2.38456e-10	Ghi_D04G09226	54224262	54226655	+	3165	AT3G19553	Encodes POLYAMINE UPTAKE TRANSPORTER 5, an amino acid permease family protein.
FE	2021-He-NG	qFE_He1782.D04.1	53495933-54255758	He S et al., 2021	GhiD04054228953SNV	D04	54228953	T/C	0.608732	0.391268	downstream_gene_variant	2.34314e-10	Ghi_D04G09226	54224262	54226655	+	0	AT3G19553	Encodes POLYAMINE UPTAKE TRANSPORTER 5, an amino acid permease family protein.
FE	2021-He-NG	qFE_He1782.D04.1	53495933-54255758	He S et al., 2021	GhiD04054229082SNV	D04	54229082	T/C	0.608852	0.391148	downstream_gene_variant	2.78038e-10	Ghi_D04G09226	54224262	54226655	+	0	AT3G19553	Encodes POLYAMINE UPTAKE TRANSPORTER 5, an amino acid permease family protein.
FE	2021-He-NG	qFE_He1782.D04.1	53495933-54255758	He S et al., 2021	GhiD04054250260SNV	D04	54250260	T/C	0.286962	0.713038	downstream_gene_variant	1.07911e-09	Ghi_D04G09231	54251050	54252552	-	790	AT3G19540	-
FE	2021-He-NG	qFE_He1782.D04.1	53495933-54255758	He S et al., 2021	GhiD04054250279SNV	D04	54250279	A/G	0.310885	0.689115	downstream_gene_variant	1.44082e-09	Ghi_D04G09231	54251050	54252552	-	771	AT3G19540	-
FE	2021-He-NG	qFE_He1782.D04.1	53495933-54255758	He S et al., 2021	GhiD04054251030SNV	D04	54251030	A/C	0.283852	0.716148	downstream_gene_variant	2.52078e-10	Ghi_D04G09231	54251050	54252552	-	20	AT3G19540	-
FE	2021-He-NG	qFE_He1782.D04.1	53495933-54255758	He S et al., 2021	GhiD04054251214SNV	D04	54251214	T/G	0.282057	0.717943	missense_variant	2.6492e-10	Ghi_D04G09231	54251050	54252552	-	0	AT3G19540	-
FE	2021-He-NG	qFE_He1782.D04.1	53495933-54255758	He S et al., 2021	GhiD04054252239SNV	D04	54252239	A/G	0.435766	0.564234	missense_variant	4.19238e-10	Ghi_D04G09231	54251050	54252552	-	0	AT3G19540	-
FE	2021-He-NG	qFE_He1782.D04.1	53495933-54255758	He S et al., 2021	GhiD04054253971SNV	D04	54253971	T/C	0.336722	0.663278	upstream_gene_variant	2.34439e-09	Ghi_D04G09231	54251050	54252552	-	0	AT3G19540	-
FE	2021-He-NG	qFE_He1782.D04.1	53495933-54255758	He S et al., 2021	GhiD04054254242SNV	D04	54254242	A/G	0.263397	0.736603	upstream_gene_variant	2.61865e-10	Ghi_D04G09231	54251050	54252552	-	0	AT3G19540	-
FE	2021-He-NG	qFE_He1782.D04.1	53495933-54255758	He S et al., 2021	GhiD04054255758SNV	D04	54255758	T/G	0.438876	0.561124	upstream_gene_variant	4.09155e-09	Ghi_D04G09231	54251050	54252552	-	0	AT3G19540	-
FE	2016-Nie-BMC	qFE_448.D04.1	54022527-54255758	He S et al., 2021	GhiD04054022527SNV	D04	54022527	G/A	0.604	0.396	upstream_gene_variant	5.99949e-09	Ghi_D04G09126	54023994	54027986	+	1467	AT5G66680	Encodes a protein ortholog of human SOT48 or yeast WBP1, an essential protein subunit of the oligosaccharyltransferase (OST) complex, which is responsible for the transfer in the ER of the N-linked glycan precursor onto Asn residues of candidate proteins.
FE	2016-Nie-BMC	qFE_448.D04.1	54022527-54255758	He S et al., 2021	GhiD04054022740SNV	D04	54022740	A/T	0.602	0.398	upstream_gene_variant	2.40742e-08	Ghi_D04G09126	54023994	54027986	+	1254	AT5G66680	Encodes a protein ortholog of human SOT48 or yeast WBP1, an essential protein subunit of the oligosaccharyltransferase (OST) complex, which is responsible for the transfer in the ER of the N-linked glycan precursor onto Asn residues of candidate proteins.
FE	2016-Nie-BMC	qFE_448.D04.1	54022527-54255758	He S et al., 2021	GhiD04054023234SNV	D04	54023234	G/A	0.605	0.395	upstream_gene_variant	7.90113e-09	Ghi_D04G09126	54023994	54027986	+	760	AT5G66680	Encodes a protein ortholog of human SOT48 or yeast WBP1, an essential protein subunit of the oligosaccharyltransferase (OST) complex, which is responsible for the transfer in the ER of the N-linked glycan precursor onto Asn residues of candidate proteins.
FE	2016-Nie-BMC	qFE_448.D04.1	54022527-54255758	He S et al., 2021	GhiD04054023528SNV	D04	54023528	TA/T	0.599	0.401	upstream_gene_variant	2.61785e-08	Ghi_D04G09126	54023994	54027986	+	466	AT5G66680	Encodes a protein ortholog of human SOT48 or yeast WBP1, an essential protein subunit of the oligosaccharyltransferase (OST) complex, which is responsible for the transfer in the ER of the N-linked glycan precursor onto Asn residues of candidate proteins.
FE	2016-Nie-BMC	qFE_448.D04.1	54022527-54255758	He S et al., 2021	GhiD04054052212SNV	D04	54052212	T/A	0.59	0.41	downstream_gene_variant	1.36779e-12	Ghi_D04G09146	54046535	54049007	+	3205	AT4G34360	-
FE	2016-Nie-BMC	qFE_448.D04.1	54022527-54255758	He S et al., 2021	GhiD04054052616SNV	D04	54052616	G/A	0.587	0.413	upstream_gene_variant	9.93485e-13	Ghi_D04G09151	54050790	54052514	-	1826	AT1G50010	Encodes alpha-2,4 tubulin. TUA2 and TUA4 encode identical proteins. The mRNA is cell-to-cell mobile.
FE	2016-Nie-BMC	qFE_448.D04.1	54022527-54255758	He S et al., 2021	GhiD04054053182SNV	D04	54053182	G/A	0.59	0.41	upstream_gene_variant	1.28971e-11	Ghi_D04G09151	54050790	54052514	-	2392	AT1G50010	Encodes alpha-2,4 tubulin. TUA2 and TUA4 encode identical proteins. The mRNA is cell-to-cell mobile.
FE	2016-Nie-BMC	qFE_448.D04.1	54022527-54255758	He S et al., 2021	GhiD04054053385SNV	D04	54053385	C/T	0.586	0.414	upstream_gene_variant	1.97006e-12	Ghi_D04G09151	54050790	54052514	-	2595	AT1G50010	Encodes alpha-2,4 tubulin. TUA2 and TUA4 encode identical proteins. The mRNA is cell-to-cell mobile.
FE	2016-Nie-BMC	qFE_448.D04.1	54022527-54255758	He S et al., 2021	GhiD04054054277SNV	D04	54054277	A/G	0.583	0.417	upstream_gene_variant	1.30769e-12	Ghi_D04G09151	54050790	54052514	-	3487	AT1G50010	Encodes alpha-2,4 tubulin. TUA2 and TUA4 encode identical proteins. The mRNA is cell-to-cell mobile.
FE	2016-Nie-BMC	qFE_448.D04.1	54022527-54255758	He S et al., 2021	GhiD04054054704SNV	D04	54054704	A/T	0.594	0.406	upstream_gene_variant	1.90076e-12	Ghi_D04G09151	54050790	54052514	-	3914	AT1G50010	Encodes alpha-2,4 tubulin. TUA2 and TUA4 encode identical proteins. The mRNA is cell-to-cell mobile.
FE	2016-Nie-BMC	qFE_448.D04.1	54022527-54255758	He S et al., 2021	GhiD04054054807SNV	D04	54054807	T/C	0.509	0.491	upstream_gene_variant	8.13774e-09	Ghi_D04G09151	54050790	54052514	-	4017	AT1G50010	Encodes alpha-2,4 tubulin. TUA2 and TUA4 encode identical proteins. The mRNA is cell-to-cell mobile.
FE	2016-Nie-BMC	qFE_448.D04.1	54022527-54255758	He S et al., 2021	GhiD04054055308SNV	D04	54055308	C/T	0.589	0.411	upstream_gene_variant	1.51956e-12	Ghi_D04G09151	54050790	54052514	-	4518	AT1G50010	Encodes alpha-2,4 tubulin. TUA2 and TUA4 encode identical proteins. The mRNA is cell-to-cell mobile.
FE	2016-Nie-BMC	qFE_448.D04.1	54022527-54255758	He S et al., 2021	GhiD04054055886SNV	D04	54055886	A/AT	0.588	0.412	upstream_gene_variant	6.943e-12	Ghi_D04G09151	54050790	54052514	-	5096	AT1G50010	Encodes alpha-2,4 tubulin. TUA2 and TUA4 encode identical proteins. The mRNA is cell-to-cell mobile.
FE	2016-Nie-BMC	qFE_448.D04.1	54022527-54255758	He S et al., 2021	GhiD04054077171SNV	D04	54077171	C/T	0.59	0.41	upstream_gene_variant	1.28512e-11	Ghi_D04G09156	54082094	54082325	+	4923	AT5G58380	Encodes a CBL-interacting protein kinase with similarity to SOS protein kinase.
FE	2016-Nie-BMC	qFE_448.D04.1	54022527-54255758	He S et al., 2021	GhiD04054077381SNV	D04	54077381	A/G	0.592	0.408	upstream_gene_variant	2.63244e-12	Ghi_D04G09156	54082094	54082325	+	4713	AT5G58380	Encodes a CBL-interacting protein kinase with similarity to SOS protein kinase.
FE	2016-Nie-BMC	qFE_448.D04.1	54022527-54255758	He S et al., 2021	GhiD04054077976SNV	D04	54077976	C/A	0.594	0.406	upstream_gene_variant	2.92395e-12	Ghi_D04G09156	54082094	54082325	+	4118	AT5G58380	Encodes a CBL-interacting protein kinase with similarity to SOS protein kinase.
FE	2016-Nie-BMC	qFE_448.D04.1	54022527-54255758	He S et al., 2021	GhiD04054078886SNV	D04	54078886	T/G	0.59	0.41	upstream_gene_variant	3.22259e-12	Ghi_D04G09156	54082094	54082325	+	3208	AT5G58380	Encodes a CBL-interacting protein kinase with similarity to SOS protein kinase.
FE	2016-Nie-BMC	qFE_448.D04.1	54022527-54255758	He S et al., 2021	GhiD04054080634SNV	D04	54080634	T/G	0.59	0.41	upstream_gene_variant	5.48068e-12	Ghi_D04G09156	54082094	54082325	+	1460	AT5G58380	Encodes a CBL-interacting protein kinase with similarity to SOS protein kinase.
FE	2016-Nie-BMC	qFE_448.D04.1	54022527-54255758	He S et al., 2021	GhiD04054081271SNV	D04	54081271	T/C	0.593	0.407	upstream_gene_variant	7.09897e-12	Ghi_D04G09156	54082094	54082325	+	823	AT5G58380	Encodes a CBL-interacting protein kinase with similarity to SOS protein kinase.
FE	2016-Nie-BMC	qFE_448.D04.1	54022527-54255758	He S et al., 2021	GhiD04054081599SNV	D04	54081599	C/G	0.589	0.411	upstream_gene_variant	1.8979e-12	Ghi_D04G09156	54082094	54082325	+	495	AT5G58380	Encodes a CBL-interacting protein kinase with similarity to SOS protein kinase.
FE	2016-Nie-BMC	qFE_448.D04.1	54022527-54255758	He S et al., 2021	GhiD04054082939SNV	D04	54082939	A/G	0.593	0.407	missense_variant	1.55599e-12	Ghi_D04G09161	54082857	54083064	+	0	AT5G61090	-
FE	2016-Nie-BMC	qFE_448.D04.1	54022527-54255758	He S et al., 2021	GhiD04054083302SNV	D04	54083302	C/CA	0.588	0.412	upstream_gene_variant	2.51329e-12	Ghi_D04G09166	54086555	54097379	+	3253	AT3G19670	Binds the carboxyl-terminal domain (CTD) of the largest subunit of RNA polymerase II and functions as a scaffold for RNA processing machineries. Ubiquitously expressed and localize to the nucleus.
FE	2016-Nie-BMC	qFE_448.D04.1	54022527-54255758	He S et al., 2021	GhiD04054083977SNV	D04	54083977	T/C	0.587	0.413	upstream_gene_variant	7.48877e-12	Ghi_D04G09166	54086555	54097379	+	2578	AT3G19670	Binds the carboxyl-terminal domain (CTD) of the largest subunit of RNA polymerase II and functions as a scaffold for RNA processing machineries. Ubiquitously expressed and localize to the nucleus.
FE	2016-Nie-BMC	qFE_448.D04.1	54022527-54255758	He S et al., 2021	GhiD04054084016SNV	D04	54084016	G/T	0.584	0.416	upstream_gene_variant	2.51017e-12	Ghi_D04G09166	54086555	54097379	+	2539	AT3G19670	Binds the carboxyl-terminal domain (CTD) of the largest subunit of RNA polymerase II and functions as a scaffold for RNA processing machineries. Ubiquitously expressed and localize to the nucleus.
FE	2016-Nie-BMC	qFE_448.D04.1	54022527-54255758	He S et al., 2021	GhiD04054084193SNV	D04	54084193	A/G	0.586	0.414	upstream_gene_variant	2.16923e-12	Ghi_D04G09166	54086555	54097379	+	2362	AT3G19670	Binds the carboxyl-terminal domain (CTD) of the largest subunit of RNA polymerase II and functions as a scaffold for RNA processing machineries. Ubiquitously expressed and localize to the nucleus.
FE	2016-Nie-BMC	qFE_448.D04.1	54022527-54255758	He S et al., 2021	GhiD04054084463SNV	D04	54084463	A/G	0.589	0.411	upstream_gene_variant	9.43451e-12	Ghi_D04G09166	54086555	54097379	+	2092	AT3G19670	Binds the carboxyl-terminal domain (CTD) of the largest subunit of RNA polymerase II and functions as a scaffold for RNA processing machineries. Ubiquitously expressed and localize to the nucleus.
FE	2016-Nie-BMC	qFE_448.D04.1	54022527-54255758	He S et al., 2021	GhiD04054084501SNV	D04	54084501	A/G	0.59	0.41	upstream_gene_variant	1.17044e-11	Ghi_D04G09166	54086555	54097379	+	2054	AT3G19670	Binds the carboxyl-terminal domain (CTD) of the largest subunit of RNA polymerase II and functions as a scaffold for RNA processing machineries. Ubiquitously expressed and localize to the nucleus.
FE	2016-Nie-BMC	qFE_448.D04.1	54022527-54255758	He S et al., 2021	GhiD04054084798SNV	D04	54084798	C/A	0.588	0.412	upstream_gene_variant	3.41905e-12	Ghi_D04G09166	54086555	54097379	+	1757	AT3G19670	Binds the carboxyl-terminal domain (CTD) of the largest subunit of RNA polymerase II and functions as a scaffold for RNA processing machineries. Ubiquitously expressed and localize to the nucleus.
FE	2016-Nie-BMC	qFE_448.D04.1	54022527-54255758	He S et al., 2021	GhiD04054085727SNV	D04	54085727	A/C	0.583	0.417	upstream_gene_variant	1.92821e-12	Ghi_D04G09166	54086555	54097379	+	828	AT3G19670	Binds the carboxyl-terminal domain (CTD) of the largest subunit of RNA polymerase II and functions as a scaffold for RNA processing machineries. Ubiquitously expressed and localize to the nucleus.
FE	2016-Nie-BMC	qFE_448.D04.1	54022527-54255758	He S et al., 2021	GhiD04054086312SNV	D04	54086312	T/C	0.583	0.417	upstream_gene_variant	2.26921e-13	Ghi_D04G09166	54086555	54097379	+	243	AT3G19670	Binds the carboxyl-terminal domain (CTD) of the largest subunit of RNA polymerase II and functions as a scaffold for RNA processing machineries. Ubiquitously expressed and localize to the nucleus.
FE	2016-Nie-BMC	qFE_448.D04.1	54022527-54255758	He S et al., 2021	GhiD04054086546SNV	D04	54086546	C/T	0.588	0.412	upstream_gene_variant	1.6172e-12	Ghi_D04G09166	54086555	54097379	+	9	AT3G19670	Binds the carboxyl-terminal domain (CTD) of the largest subunit of RNA polymerase II and functions as a scaffold for RNA processing machineries. Ubiquitously expressed and localize to the nucleus.
FE	2016-Nie-BMC	qFE_448.D04.1	54022527-54255758	He S et al., 2021	GhiD04054087638SNV	D04	54087638	AT/A	0.584	0.416	downstream_gene_variant	3.71121e-12	Ghi_D04G09161	54082857	54083064	+	4574	AT5G61090	-
FE	2016-Nie-BMC	qFE_448.D04.1	54022527-54255758	He S et al., 2021	GhiD04054089257SNV	D04	54089257	A/T	0.58	0.42	intron_variant	2.35815e-13	Ghi_D04G09166	54086555	54097379	+	0	AT3G19670	Binds the carboxyl-terminal domain (CTD) of the largest subunit of RNA polymerase II and functions as a scaffold for RNA processing machineries. Ubiquitously expressed and localize to the nucleus.
FE	2016-Nie-BMC	qFE_448.D04.1	54022527-54255758	He S et al., 2021	GhiD04054089395SNV	D04	54089395	T/C	0.581	0.419	intron_variant	3.34872e-12	Ghi_D04G09166	54086555	54097379	+	0	AT3G19670	Binds the carboxyl-terminal domain (CTD) of the largest subunit of RNA polymerase II and functions as a scaffold for RNA processing machineries. Ubiquitously expressed and localize to the nucleus.
FE	2016-Nie-BMC	qFE_448.D04.1	54022527-54255758	He S et al., 2021	GhiD04054089906SNV	D04	54089906	G/GA	0.584	0.416	intron_variant	2.00098e-12	Ghi_D04G09166	54086555	54097379	+	0	AT3G19670	Binds the carboxyl-terminal domain (CTD) of the largest subunit of RNA polymerase II and functions as a scaffold for RNA processing machineries. Ubiquitously expressed and localize to the nucleus.
FE	2016-Nie-BMC	qFE_448.D04.1	54022527-54255758	He S et al., 2021	GhiD04054090551SNV	D04	54090551	C/A	0.583	0.417	missense_variant	2.14486e-13	Ghi_D04G09166	54086555	54097379	+	0	AT3G19670	Binds the carboxyl-terminal domain (CTD) of the largest subunit of RNA polymerase II and functions as a scaffold for RNA processing machineries. Ubiquitously expressed and localize to the nucleus.
FE	2016-Nie-BMC	qFE_448.D04.1	54022527-54255758	He S et al., 2021	GhiD04054092015SNV	D04	54092015	C/T	0.583	0.417	intron_variant	3.84328e-12	Ghi_D04G09166	54086555	54097379	+	0	AT3G19670	Binds the carboxyl-terminal domain (CTD) of the largest subunit of RNA polymerase II and functions as a scaffold for RNA processing machineries. Ubiquitously expressed and localize to the nucleus.
FE	2016-Nie-BMC	qFE_448.D04.1	54022527-54255758	He S et al., 2021	GhiD04054092168SNV	D04	54092168	G/A	0.584	0.416	intron_variant	1.62785e-12	Ghi_D04G09166	54086555	54097379	+	0	AT3G19670	Binds the carboxyl-terminal domain (CTD) of the largest subunit of RNA polymerase II and functions as a scaffold for RNA processing machineries. Ubiquitously expressed and localize to the nucleus.
FE	2016-Nie-BMC	qFE_448.D04.1	54022527-54255758	He S et al., 2021	GhiD04054093835SNV	D04	54093835	G/C	0.581	0.419	intron_variant	4.04883e-12	Ghi_D04G09166	54086555	54097379	+	0	AT3G19670	Binds the carboxyl-terminal domain (CTD) of the largest subunit of RNA polymerase II and functions as a scaffold for RNA processing machineries. Ubiquitously expressed and localize to the nucleus.
FE	2016-Nie-BMC	qFE_448.D04.1	54022527-54255758	He S et al., 2021	GhiD04054093915SNV	D04	54093915	C/T	0.583	0.417	intron_variant	2.63785e-12	Ghi_D04G09166	54086555	54097379	+	0	AT3G19670	Binds the carboxyl-terminal domain (CTD) of the largest subunit of RNA polymerase II and functions as a scaffold for RNA processing machineries. Ubiquitously expressed and localize to the nucleus.
FE	2016-Nie-BMC	qFE_448.D04.1	54022527-54255758	He S et al., 2021	GhiD04054094009SNV	D04	54094009	T/C	0.586	0.414	splice_region_variant&intron_variant	1.99343e-12	Ghi_D04G09166	54086555	54097379	+	0	AT3G19670	Binds the carboxyl-terminal domain (CTD) of the largest subunit of RNA polymerase II and functions as a scaffold for RNA processing machineries. Ubiquitously expressed and localize to the nucleus.
FE	2016-Nie-BMC	qFE_448.D04.1	54022527-54255758	He S et al., 2021	GhiD04054094135SNV	D04	54094135	C/T	0.584	0.416	intron_variant	4.59232e-12	Ghi_D04G09166	54086555	54097379	+	0	AT3G19670	Binds the carboxyl-terminal domain (CTD) of the largest subunit of RNA polymerase II and functions as a scaffold for RNA processing machineries. Ubiquitously expressed and localize to the nucleus.
FE	2016-Nie-BMC	qFE_448.D04.1	54022527-54255758	He S et al., 2021	GhiD04054095040SNV	D04	54095040	T/G	0.584	0.416	intron_variant	3.9871e-12	Ghi_D04G09166	54086555	54097379	+	0	AT3G19670	Binds the carboxyl-terminal domain (CTD) of the largest subunit of RNA polymerase II and functions as a scaffold for RNA processing machineries. Ubiquitously expressed and localize to the nucleus.
FE	2016-Nie-BMC	qFE_448.D04.1	54022527-54255758	He S et al., 2021	GhiD04054095354SNV	D04	54095354	T/G	0.586	0.414	synonymous_variant	1.84888e-12	Ghi_D04G09166	54086555	54097379	+	0	AT3G19670	Binds the carboxyl-terminal domain (CTD) of the largest subunit of RNA polymerase II and functions as a scaffold for RNA processing machineries. Ubiquitously expressed and localize to the nucleus.
FE	2016-Nie-BMC	qFE_448.D04.1	54022527-54255758	He S et al., 2021	GhiD04054095458SNV	D04	54095458	A/T	0.579	0.421	intron_variant	7.55587e-13	Ghi_D04G09166	54086555	54097379	+	0	AT3G19670	Binds the carboxyl-terminal domain (CTD) of the largest subunit of RNA polymerase II and functions as a scaffold for RNA processing machineries. Ubiquitously expressed and localize to the nucleus.
FE	2016-Nie-BMC	qFE_448.D04.1	54022527-54255758	He S et al., 2021	GhiD04054095796SNV	D04	54095796	C/T	0.586	0.414	missense_variant	1.99675e-12	Ghi_D04G09166	54086555	54097379	+	0	AT3G19670	Binds the carboxyl-terminal domain (CTD) of the largest subunit of RNA polymerase II and functions as a scaffold for RNA processing machineries. Ubiquitously expressed and localize to the nucleus.
FE	2016-Nie-BMC	qFE_448.D04.1	54022527-54255758	He S et al., 2021	GhiD04054096088SNV	D04	54096088	T/TTG	0.586	0.414	intron_variant	1.20911e-11	Ghi_D04G09166	54086555	54097379	+	0	AT3G19670	Binds the carboxyl-terminal domain (CTD) of the largest subunit of RNA polymerase II and functions as a scaffold for RNA processing machineries. Ubiquitously expressed and localize to the nucleus.
FE	2016-Nie-BMC	qFE_448.D04.1	54022527-54255758	He S et al., 2021	GhiD04054097444SNV	D04	54097444	C/CA	0.584	0.416	downstream_gene_variant	1.57356e-12	Ghi_D04G09166	54086555	54097379	+	65	AT3G19670	Binds the carboxyl-terminal domain (CTD) of the largest subunit of RNA polymerase II and functions as a scaffold for RNA processing machineries. Ubiquitously expressed and localize to the nucleus.
FE	2016-Nie-BMC	qFE_448.D04.1	54022527-54255758	He S et al., 2021	GhiD04054098447SNV	D04	54098447	A/T	0.573	0.427	downstream_gene_variant	3.76512e-12	Ghi_D04G09166	54086555	54097379	+	1068	AT3G19670	Binds the carboxyl-terminal domain (CTD) of the largest subunit of RNA polymerase II and functions as a scaffold for RNA processing machineries. Ubiquitously expressed and localize to the nucleus.
FE	2016-Nie-BMC	qFE_448.D04.1	54022527-54255758	He S et al., 2021	GhiD04054098485SNV	D04	54098485	G/A	0.578	0.422	downstream_gene_variant	2.1726e-12	Ghi_D04G09166	54086555	54097379	+	1106	AT3G19670	Binds the carboxyl-terminal domain (CTD) of the largest subunit of RNA polymerase II and functions as a scaffold for RNA processing machineries. Ubiquitously expressed and localize to the nucleus.
FE	2016-Nie-BMC	qFE_448.D04.1	54022527-54255758	He S et al., 2021	GhiD04054099113SNV	D04	54099113	G/A	0.583	0.417	downstream_gene_variant	2.67639e-12	Ghi_D04G09166	54086555	54097379	+	1734	AT3G19670	Binds the carboxyl-terminal domain (CTD) of the largest subunit of RNA polymerase II and functions as a scaffold for RNA processing machineries. Ubiquitously expressed and localize to the nucleus.
FE	2016-Nie-BMC	qFE_448.D04.1	54022527-54255758	He S et al., 2021	GhiD04054099549SNV	D04	54099549	G/A	0.566	0.434	downstream_gene_variant	8.16076e-13	Ghi_D04G09166	54086555	54097379	+	2170	AT3G19670	Binds the carboxyl-terminal domain (CTD) of the largest subunit of RNA polymerase II and functions as a scaffold for RNA processing machineries. Ubiquitously expressed and localize to the nucleus.
FE	2016-Nie-BMC	qFE_448.D04.1	54022527-54255758	He S et al., 2021	GhiD04054099557SNV	D04	54099557	C/T	0.569	0.431	downstream_gene_variant	1.47976e-12	Ghi_D04G09166	54086555	54097379	+	2178	AT3G19670	Binds the carboxyl-terminal domain (CTD) of the largest subunit of RNA polymerase II and functions as a scaffold for RNA processing machineries. Ubiquitously expressed and localize to the nucleus.
FE	2016-Nie-BMC	qFE_448.D04.1	54022527-54255758	He S et al., 2021	GhiD04054100199SNV	D04	54100199	G/A	0.585	0.415	upstream_gene_variant	1.81903e-12	Ghi_D04G09171	54104967	54110833	+	4768	AT2G14680	-
FE	2016-Nie-BMC	qFE_448.D04.1	54022527-54255758	He S et al., 2021	GhiD04054100286SNV	D04	54100286	C/T	0.584	0.416	upstream_gene_variant	3.59843e-12	Ghi_D04G09171	54104967	54110833	+	4681	AT2G14680	-
FE	2016-Nie-BMC	qFE_448.D04.1	54022527-54255758	He S et al., 2021	GhiD04054100444SNV	D04	54100444	C/T	0.585	0.415	upstream_gene_variant	1.50691e-12	Ghi_D04G09171	54104967	54110833	+	4523	AT2G14680	-
FE	2016-Nie-BMC	qFE_448.D04.1	54022527-54255758	He S et al., 2021	GhiD04054205907SNV	D04	54205907	G/A	0.555	0.445	upstream_gene_variant	1.95059e-07	Ghi_D04G09216	54200968	54203084	-	4939	AT1G49880	Encodes Erv1, a component of the mitochondrial intermembrane space assembly machinery involved in the import pathway of the small intermembrane space proteins. It contains a Cys-X-Cys shuttle disulfide and oxidizes thioredoxin in vitro.
FE	2016-Nie-BMC	qFE_448.D04.1	54022527-54255758	He S et al., 2021	GhiD04054205924SNV	D04	54205924	C/T	0.554	0.446	upstream_gene_variant	2.47245e-07	Ghi_D04G09216	54200968	54203084	-	4956	AT1G49880	Encodes Erv1, a component of the mitochondrial intermembrane space assembly machinery involved in the import pathway of the small intermembrane space proteins. It contains a Cys-X-Cys shuttle disulfide and oxidizes thioredoxin in vitro.
FE	2016-Nie-BMC	qFE_448.D04.1	54022527-54255758	He S et al., 2021	GhiD04054205925SNV	D04	54205925	A/AG	0.555	0.445	upstream_gene_variant	1.95059e-07	Ghi_D04G09216	54200968	54203084	-	4957	AT1G49880	Encodes Erv1, a component of the mitochondrial intermembrane space assembly machinery involved in the import pathway of the small intermembrane space proteins. It contains a Cys-X-Cys shuttle disulfide and oxidizes thioredoxin in vitro.
FE	2016-Nie-BMC	qFE_448.D04.1	54022527-54255758	He S et al., 2021	GhiD04054206191SNV	D04	54206191	T/C	0.557	0.443	upstream_gene_variant	3.09463e-07	Ghi_D04G09216	54200968	54203084	-	5223	AT1G49880	Encodes Erv1, a component of the mitochondrial intermembrane space assembly machinery involved in the import pathway of the small intermembrane space proteins. It contains a Cys-X-Cys shuttle disulfide and oxidizes thioredoxin in vitro.
FE	2016-Nie-BMC	qFE_448.D04.1	54022527-54255758	He S et al., 2021	GhiD04054207482SNV	D04	54207482	AT/A	0.574	0.426	upstream_gene_variant	4.31773e-07	Ghi_D04G09216	54200968	54203084	-	6514	AT1G49880	Encodes Erv1, a component of the mitochondrial intermembrane space assembly machinery involved in the import pathway of the small intermembrane space proteins. It contains a Cys-X-Cys shuttle disulfide and oxidizes thioredoxin in vitro.
FE	2016-Nie-BMC	qFE_448.D04.1	54022527-54255758	He S et al., 2021	GhiD04054208840SNV	D04	54208840	T/C	0.556	0.444	upstream_gene_variant	5.25622e-07	Ghi_D04G09221	54204279	54204564	-	4561	AT1G65650	-
FE	2016-Nie-BMC	qFE_448.D04.1	54022527-54255758	He S et al., 2021	GhiD04054221097SNV	D04	54221097	G/A	0.562	0.438	upstream_gene_variant	4.34541e-07	Ghi_D04G09226	54224261	54226655	+	3164	AT3G19553	Encodes POLYAMINE UPTAKE TRANSPORTER 5, an amino acid permease family protein.
FE	2016-Nie-BMC	qFE_448.D04.1	54022527-54255758	He S et al., 2021	GhiD04054229082SNV	D04	54229082	C/T	0.565	0.435	downstream_gene_variant	4.41571e-07	Ghi_D04G09226	54224261	54226655	+	2427	AT3G19553	Encodes POLYAMINE UPTAKE TRANSPORTER 5, an amino acid permease family protein.
FE	2016-Nie-BMC	qFE_448.D04.1	54022527-54255758	He S et al., 2021	GhiD04054250260SNV	D04	54250260	C/T	0.664	0.336	downstream_gene_variant	3.06265e-08	Ghi_D04G09231	54251049	54252552	-	789	AT3G19540	-
FE	2016-Nie-BMC	qFE_448.D04.1	54022527-54255758	He S et al., 2021	GhiD04054250279SNV	D04	54250279	G/A	0.664	0.336	downstream_gene_variant	3.06265e-08	Ghi_D04G09231	54251049	54252552	-	770	AT3G19540	-
FE	2016-Nie-BMC	qFE_448.D04.1	54022527-54255758	He S et al., 2021	GhiD04054251030SNV	D04	54251030	C/A	0.67	0.33	downstream_gene_variant	1.03601e-08	Ghi_D04G09231	54251049	54252552	-	19	AT3G19540	-
FE	2016-Nie-BMC	qFE_448.D04.1	54022527-54255758	He S et al., 2021	GhiD04054251214SNV	D04	54251214	G/T	0.674	0.326	missense_variant	1.86078e-08	Ghi_D04G09231	54251049	54252552	-	0	AT3G19540	-
FE	2016-Nie-BMC	qFE_448.D04.1	54022527-54255758	He S et al., 2021	GhiD04054252239SNV	D04	54252239	G/A	0.669	0.331	missense_variant	1.18563e-08	Ghi_D04G09231	54251049	54252552	-	0	AT3G19540	-
FE	2016-Nie-BMC	qFE_448.D04.1	54022527-54255758	He S et al., 2021	GhiD04054253971SNV	D04	54253971	C/T	0.673	0.327	upstream_gene_variant	1.94678e-08	Ghi_D04G09231	54251049	54252552	-	2922	AT3G19540	-
FE	2016-Nie-BMC	qFE_448.D04.1	54022527-54255758	He S et al., 2021	GhiD04054254242SNV	D04	54254242	G/A	0.679	0.321	upstream_gene_variant	3.27976e-08	Ghi_D04G09231	54251049	54252552	-	3193	AT3G19540	-
FE	2016-Nie-BMC	qFE_448.D04.1	54022527-54255758	He S et al., 2021	GhiD04054255758SNV	D04	54255758	G/T	0.669	0.331	upstream_gene_variant	2.34682e-08	Ghi_D04G09231	54251049	54252552	-	4709	AT3G19540	-
FL	2021-He-NG	qFL_He1782.A09.1	61723504-61947895	He S et al., 2021	GhiA09061817659SNV	A09	61817659	T/A	0.863995	0.136005	downstream_gene_variant	2.6264e-07	Ghi_A09G05506	61822489	61823090	-	4830	AT3G10850	glyoxalase II cytoplasmic isozyme (Glx2-2) mRNA, complete
FL	2021-He-NG	qFL_He1782.A09.1	61723504-61947895	He S et al., 2021	GhiA09061820442SNV	A09	61820442	G/C	0.806459	0.193541	downstream_gene_variant	3.27099e-07	Ghi_A09G05506	61822489	61823090	-	2047	AT3G10850	glyoxalase II cytoplasmic isozyme (Glx2-2) mRNA, complete
FL	2021-He-NG	qFL_He1782.A09.1	61723504-61947895	He S et al., 2021	GhiA09061897231SNV	A09	61897231	A/G	0.848804	0.151196	intron_variant	2.12868e-07	Ghi_A09G05516	61893472	61901059	-	0	AT1G08190	Might be involved in protein sorting to the vacuole. The mRNA is cell-to-cell mobile.
FL	2021-He-NG	qFL_He1782.A10.1	119044176-119372806	He S et al., 2021	GhiA100119044176SNV	A10	119044176	T/A	0.883134	0.116866	stop_gained	4.52464e-08	Ghi_A10G13869	119043817	119044976	+	0	AT1G69490	Encodes a member of the NAC transcription factor gene family. It is expressed in floral primordia and upregulated by AP3 and PI. Its expression is associated with leaf senescence. The mRNA is cell-to-cell mobile.
FL	2021-He-NG	qFL_He1782.A10.1	119044176-119372806	He S et al., 2021	GhiA100119086669SNV	A10	119086669	A/G	0.785885	0.214115	downstream_gene_variant	1.76676e-14	Ghi_A10G13871	119084327	119086075	+	0	AT5G59090	-
FL	2021-He-NG	qFL_He1782.A10.1	119044176-119372806	He S et al., 2021	GhiA100119372806SNV	A10	119372806	T/TC	0.876077	0.123923	frameshift_variant	1.69509e-24	Ghi_A10G13961	119370707	119373480	-	0	AT5G05940	Encodes a member of KPP-like gene family, homolog of KPP (kinase partner protein) gene in tomato. Also a member of the RopGEF (guanine nucleotide exchange factor) family, containing the novel PRONE domain (plant-specific Rop nucleotide exchanger), which is exclusively active towards members of the Rop subfamily.
FL	2021-He-NG	qFL_He1782.D11.1	22355635-25374315	He S et al., 2021	GhiD11022355635SNV	D11	22355635	C/T	0.522967	0.477033	downstream_gene_variant	4.175e-08	Ghi_D11G09866	22357795	22360782	-	2160	AT4G36550	-
FL	2021-He-NG	qFL_He1782.D11.1	22355635-25374315	He S et al., 2021	GhiD11025045408SNV	D11	25045408	C/T	0.668541	0.331459	upstream_gene_variant	1.1587e-07	Ghi_D11G10356	25041017	25045353	-	0	AT5G66810	-
FL	2021-He-NG	qFL_He1782.D11.1	22355635-25374315	He S et al., 2021	GhiD11025048875SNV	D11	25048875	C/T	0.666388	0.333612	upstream_gene_variant	2.53174e-07	Ghi_D11G10356	25041017	25045353	-	0	AT5G66810	-
FL	2021-He-NG	qFL_He1782.D11.1	22355635-25374315	He S et al., 2021	GhiD11025049716SNV	D11	25049716	G/GT	0.635885	0.364115	upstream_gene_variant	2.02907e-07	Ghi_D11G10356	25041017	25045353	-	0	AT5G66810	-
FL	2021-He-NG	qFL_He1782.D11.1	22355635-25374315	He S et al., 2021	GhiD11025101375SNV	D11	25101375	C/T	0.666986	0.333014	downstream_gene_variant	3.14382e-07	Ghi_D11G10361	25102049	25103812	-	674	AT4G37070	Patatin-related phospholipase A. Expressed strongly and exclusively in roots. AtplaIVA-- mutants have reduced lateral root development. Phosphorylation by calcium-dependent protein kinases in vitro enhances its activity.
FL	2021-He-NG	qFL_He1782.D11.1	22355635-25374315	He S et al., 2021	GhiD11025142087SNV	D11	25142087	G/A	0.510766	0.489234	downstream_gene_variant	5.94236e-08	Ghi_D11G10366	25144966	25148836	-	2879	AT4G37040	encodes a methionine aminopeptidase
FL	2021-He-NG	qFL_He1782.D11.1	22355635-25374315	He S et al., 2021	GhiD11025147635SNV	D11	25147635	A/G	0.664952	0.335048	missense_variant	2.63897e-07	Ghi_D11G10366	25144966	25148836	-	0	AT4G37040	encodes a methionine aminopeptidase
FL	2021-He-NG	qFL_He1782.D11.1	22355635-25374315	He S et al., 2021	GhiD11025147883SNV	D11	25147883	C/A	0.666148	0.333852	intron_variant	1.01284e-07	Ghi_D11G10366	25144966	25148836	-	0	AT4G37040	encodes a methionine aminopeptidase
FL	2021-He-NG	qFL_He1782.D11.1	22355635-25374315	He S et al., 2021	GhiD11025163526SNV	D11	25163526	T/C	0.585885	0.414115	upstream_gene_variant	7.46188e-11	Ghi_D11G10371	25168314	25169402	+	4788	AT3G19150	Kip-related protein (KRP) gene, encodes CDK (cyclin-dependent kinase) inhibitor (CKI), negative regulator of cell division. Binds to D type cyclins. A member of seven KRP genes found in Arabidopsis thaliana. Differential expression patterns for distinct KRPs were revealed by in situ hybridization. KRP6 appears to be targeted for degradation by RHF1a and RHF2a to allow mitotic divisions during gam…
FL	2021-He-NG	qFL_He1782.D11.1	22355635-25374315	He S et al., 2021	GhiD11025163578SNV	D11	25163578	C/T	0.585167	0.414833	upstream_gene_variant	2.81281e-11	Ghi_D11G10371	25168314	25169402	+	4736	AT3G19150	Kip-related protein (KRP) gene, encodes CDK (cyclin-dependent kinase) inhibitor (CKI), negative regulator of cell division. Binds to D type cyclins. A member of seven KRP genes found in Arabidopsis thaliana. Differential expression patterns for distinct KRPs were revealed by in situ hybridization. KRP6 appears to be targeted for degradation by RHF1a and RHF2a to allow mitotic divisions during gam…
FL	2021-He-NG	qFL_He1782.D11.1	22355635-25374315	He S et al., 2021	GhiD11025163718SNV	D11	25163718	A/G	0.724163	0.275837	upstream_gene_variant	1.86615e-12	Ghi_D11G10371	25168314	25169402	+	4596	AT3G19150	Kip-related protein (KRP) gene, encodes CDK (cyclin-dependent kinase) inhibitor (CKI), negative regulator of cell division. Binds to D type cyclins. A member of seven KRP genes found in Arabidopsis thaliana. Differential expression patterns for distinct KRPs were revealed by in situ hybridization. KRP6 appears to be targeted for degradation by RHF1a and RHF2a to allow mitotic divisions during gam…
FL	2021-He-NG	qFL_He1782.D11.1	22355635-25374315	He S et al., 2021	GhiD11025163993SNV	D11	25163993	A/G	0.719737	0.280263	upstream_gene_variant	8.57847e-12	Ghi_D11G10371	25168314	25169402	+	4321	AT3G19150	Kip-related protein (KRP) gene, encodes CDK (cyclin-dependent kinase) inhibitor (CKI), negative regulator of cell division. Binds to D type cyclins. A member of seven KRP genes found in Arabidopsis thaliana. Differential expression patterns for distinct KRPs were revealed by in situ hybridization. KRP6 appears to be targeted for degradation by RHF1a and RHF2a to allow mitotic divisions during gam…
FL	2021-He-NG	qFL_He1782.D11.1	22355635-25374315	He S et al., 2021	GhiD11025164186SNV	D11	25164186	A/T	0.722967	0.277033	upstream_gene_variant	3.15808e-13	Ghi_D11G10371	25168314	25169402	+	4128	AT3G19150	Kip-related protein (KRP) gene, encodes CDK (cyclin-dependent kinase) inhibitor (CKI), negative regulator of cell division. Binds to D type cyclins. A member of seven KRP genes found in Arabidopsis thaliana. Differential expression patterns for distinct KRPs were revealed by in situ hybridization. KRP6 appears to be targeted for degradation by RHF1a and RHF2a to allow mitotic divisions during gam…
FL	2021-He-NG	qFL_He1782.D11.1	22355635-25374315	He S et al., 2021	GhiD11025164187SNV	D11	25164187	A/G	0.686483	0.313517	upstream_gene_variant	2.8931e-11	Ghi_D11G10371	25168314	25169402	+	4127	AT3G19150	Kip-related protein (KRP) gene, encodes CDK (cyclin-dependent kinase) inhibitor (CKI), negative regulator of cell division. Binds to D type cyclins. A member of seven KRP genes found in Arabidopsis thaliana. Differential expression patterns for distinct KRPs were revealed by in situ hybridization. KRP6 appears to be targeted for degradation by RHF1a and RHF2a to allow mitotic divisions during gam…
FL	2021-He-NG	qFL_He1782.D11.1	22355635-25374315	He S et al., 2021	GhiD11025164229SNV	D11	25164229	T/C	0.685287	0.314713	upstream_gene_variant	9.4123e-11	Ghi_D11G10371	25168314	25169402	+	4085	AT3G19150	Kip-related protein (KRP) gene, encodes CDK (cyclin-dependent kinase) inhibitor (CKI), negative regulator of cell division. Binds to D type cyclins. A member of seven KRP genes found in Arabidopsis thaliana. Differential expression patterns for distinct KRPs were revealed by in situ hybridization. KRP6 appears to be targeted for degradation by RHF1a and RHF2a to allow mitotic divisions during gam…
FL	2021-He-NG	qFL_He1782.D11.1	22355635-25374315	He S et al., 2021	GhiD11025164423SNV	D11	25164423	T/C	0.686005	0.313995	upstream_gene_variant	1.30861e-09	Ghi_D11G10371	25168314	25169402	+	3891	AT3G19150	Kip-related protein (KRP) gene, encodes CDK (cyclin-dependent kinase) inhibitor (CKI), negative regulator of cell division. Binds to D type cyclins. A member of seven KRP genes found in Arabidopsis thaliana. Differential expression patterns for distinct KRPs were revealed by in situ hybridization. KRP6 appears to be targeted for degradation by RHF1a and RHF2a to allow mitotic divisions during gam…
FL	2021-He-NG	qFL_He1782.D11.1	22355635-25374315	He S et al., 2021	GhiD11025164425SNV	D11	25164425	A/C	0.722368	0.277632	upstream_gene_variant	3.88735e-11	Ghi_D11G10371	25168314	25169402	+	3889	AT3G19150	Kip-related protein (KRP) gene, encodes CDK (cyclin-dependent kinase) inhibitor (CKI), negative regulator of cell division. Binds to D type cyclins. A member of seven KRP genes found in Arabidopsis thaliana. Differential expression patterns for distinct KRPs were revealed by in situ hybridization. KRP6 appears to be targeted for degradation by RHF1a and RHF2a to allow mitotic divisions during gam…
FL	2021-He-NG	qFL_He1782.D11.1	22355635-25374315	He S et al., 2021	GhiD11025164620SNV	D11	25164620	G/A	0.721172	0.278828	upstream_gene_variant	1.20319e-12	Ghi_D11G10371	25168314	25169402	+	3694	AT3G19150	Kip-related protein (KRP) gene, encodes CDK (cyclin-dependent kinase) inhibitor (CKI), negative regulator of cell division. Binds to D type cyclins. A member of seven KRP genes found in Arabidopsis thaliana. Differential expression patterns for distinct KRPs were revealed by in situ hybridization. KRP6 appears to be targeted for degradation by RHF1a and RHF2a to allow mitotic divisions during gam…
FL	2021-He-NG	qFL_He1782.D11.1	22355635-25374315	He S et al., 2021	GhiD11025164716SNV	D11	25164716	A/C	0.683732	0.316268	upstream_gene_variant	1.52684e-10	Ghi_D11G10371	25168314	25169402	+	3598	AT3G19150	Kip-related protein (KRP) gene, encodes CDK (cyclin-dependent kinase) inhibitor (CKI), negative regulator of cell division. Binds to D type cyclins. A member of seven KRP genes found in Arabidopsis thaliana. Differential expression patterns for distinct KRPs were revealed by in situ hybridization. KRP6 appears to be targeted for degradation by RHF1a and RHF2a to allow mitotic divisions during gam…
FL	2021-He-NG	qFL_He1782.D11.1	22355635-25374315	He S et al., 2021	GhiD11025164789SNV	D11	25164789	G/A	0.589474	0.410526	upstream_gene_variant	1.13001e-09	Ghi_D11G10371	25168314	25169402	+	3525	AT3G19150	Kip-related protein (KRP) gene, encodes CDK (cyclin-dependent kinase) inhibitor (CKI), negative regulator of cell division. Binds to D type cyclins. A member of seven KRP genes found in Arabidopsis thaliana. Differential expression patterns for distinct KRPs were revealed by in situ hybridization. KRP6 appears to be targeted for degradation by RHF1a and RHF2a to allow mitotic divisions during gam…
FL	2021-He-NG	qFL_He1782.D11.1	22355635-25374315	He S et al., 2021	GhiD11025164940SNV	D11	25164940	G/A	0.588636	0.411364	upstream_gene_variant	5.7191e-10	Ghi_D11G10371	25168314	25169402	+	3374	AT3G19150	Kip-related protein (KRP) gene, encodes CDK (cyclin-dependent kinase) inhibitor (CKI), negative regulator of cell division. Binds to D type cyclins. A member of seven KRP genes found in Arabidopsis thaliana. Differential expression patterns for distinct KRPs were revealed by in situ hybridization. KRP6 appears to be targeted for degradation by RHF1a and RHF2a to allow mitotic divisions during gam…
FL	2021-He-NG	qFL_He1782.D11.1	22355635-25374315	He S et al., 2021	GhiD11025165377SNV	D11	25165377	G/A	0.588278	0.411722	upstream_gene_variant	1.47361e-11	Ghi_D11G10371	25168314	25169402	+	2937	AT3G19150	Kip-related protein (KRP) gene, encodes CDK (cyclin-dependent kinase) inhibitor (CKI), negative regulator of cell division. Binds to D type cyclins. A member of seven KRP genes found in Arabidopsis thaliana. Differential expression patterns for distinct KRPs were revealed by in situ hybridization. KRP6 appears to be targeted for degradation by RHF1a and RHF2a to allow mitotic divisions during gam…
FL	2021-He-NG	qFL_He1782.D11.1	22355635-25374315	He S et al., 2021	GhiD11025165927SNV	D11	25165927	A/C	0.587799	0.412201	upstream_gene_variant	1.37528e-10	Ghi_D11G10371	25168314	25169402	+	2387	AT3G19150	Kip-related protein (KRP) gene, encodes CDK (cyclin-dependent kinase) inhibitor (CKI), negative regulator of cell division. Binds to D type cyclins. A member of seven KRP genes found in Arabidopsis thaliana. Differential expression patterns for distinct KRPs were revealed by in situ hybridization. KRP6 appears to be targeted for degradation by RHF1a and RHF2a to allow mitotic divisions during gam…
FL	2021-He-NG	qFL_He1782.D11.1	22355635-25374315	He S et al., 2021	GhiD11025166041SNV	D11	25166041	A/AT	0.591986	0.408014	upstream_gene_variant	9.96508e-11	Ghi_D11G10371	25168314	25169402	+	2273	AT3G19150	Kip-related protein (KRP) gene, encodes CDK (cyclin-dependent kinase) inhibitor (CKI), negative regulator of cell division. Binds to D type cyclins. A member of seven KRP genes found in Arabidopsis thaliana. Differential expression patterns for distinct KRPs were revealed by in situ hybridization. KRP6 appears to be targeted for degradation by RHF1a and RHF2a to allow mitotic divisions during gam…
FL	2021-He-NG	qFL_He1782.D11.1	22355635-25374315	He S et al., 2021	GhiD11025166257SNV	D11	25166257	A/G	0.724402	0.275598	upstream_gene_variant	7.93987e-12	Ghi_D11G10371	25168314	25169402	+	2057	AT3G19150	Kip-related protein (KRP) gene, encodes CDK (cyclin-dependent kinase) inhibitor (CKI), negative regulator of cell division. Binds to D type cyclins. A member of seven KRP genes found in Arabidopsis thaliana. Differential expression patterns for distinct KRPs were revealed by in situ hybridization. KRP6 appears to be targeted for degradation by RHF1a and RHF2a to allow mitotic divisions during gam…
FL	2021-He-NG	qFL_He1782.D11.1	22355635-25374315	He S et al., 2021	GhiD11025166553SNV	D11	25166553	T/TC	0.687919	0.312081	upstream_gene_variant	5.70705e-10	Ghi_D11G10371	25168314	25169402	+	1761	AT3G19150	Kip-related protein (KRP) gene, encodes CDK (cyclin-dependent kinase) inhibitor (CKI), negative regulator of cell division. Binds to D type cyclins. A member of seven KRP genes found in Arabidopsis thaliana. Differential expression patterns for distinct KRPs were revealed by in situ hybridization. KRP6 appears to be targeted for degradation by RHF1a and RHF2a to allow mitotic divisions during gam…
FL	2021-He-NG	qFL_He1782.D11.1	22355635-25374315	He S et al., 2021	GhiD11025166789SNV	D11	25166789	A/G	0.570813	0.429187	upstream_gene_variant	1.89403e-12	Ghi_D11G10371	25168314	25169402	+	1525	AT3G19150	Kip-related protein (KRP) gene, encodes CDK (cyclin-dependent kinase) inhibitor (CKI), negative regulator of cell division. Binds to D type cyclins. A member of seven KRP genes found in Arabidopsis thaliana. Differential expression patterns for distinct KRPs were revealed by in situ hybridization. KRP6 appears to be targeted for degradation by RHF1a and RHF2a to allow mitotic divisions during gam…
FL	2021-He-NG	qFL_He1782.D11.1	22355635-25374315	He S et al., 2021	GhiD11025166927SNV	D11	25166927	G/A	0.723325	0.276675	upstream_gene_variant	2.8603e-11	Ghi_D11G10371	25168314	25169402	+	1387	AT3G19150	Kip-related protein (KRP) gene, encodes CDK (cyclin-dependent kinase) inhibitor (CKI), negative regulator of cell division. Binds to D type cyclins. A member of seven KRP genes found in Arabidopsis thaliana. Differential expression patterns for distinct KRPs were revealed by in situ hybridization. KRP6 appears to be targeted for degradation by RHF1a and RHF2a to allow mitotic divisions during gam…
FL	2021-He-NG	qFL_He1782.D11.1	22355635-25374315	He S et al., 2021	GhiD11025167092SNV	D11	25167092	A/G	0.72177	0.27823	upstream_gene_variant	9.79612e-12	Ghi_D11G10371	25168314	25169402	+	1222	AT3G19150	Kip-related protein (KRP) gene, encodes CDK (cyclin-dependent kinase) inhibitor (CKI), negative regulator of cell division. Binds to D type cyclins. A member of seven KRP genes found in Arabidopsis thaliana. Differential expression patterns for distinct KRPs were revealed by in situ hybridization. KRP6 appears to be targeted for degradation by RHF1a and RHF2a to allow mitotic divisions during gam…
FL	2021-He-NG	qFL_He1782.D11.1	22355635-25374315	He S et al., 2021	GhiD11025167112SNV	D11	25167112	A/C	0.722249	0.277751	upstream_gene_variant	2.88991e-11	Ghi_D11G10371	25168314	25169402	+	1202	AT3G19150	Kip-related protein (KRP) gene, encodes CDK (cyclin-dependent kinase) inhibitor (CKI), negative regulator of cell division. Binds to D type cyclins. A member of seven KRP genes found in Arabidopsis thaliana. Differential expression patterns for distinct KRPs were revealed by in situ hybridization. KRP6 appears to be targeted for degradation by RHF1a and RHF2a to allow mitotic divisions during gam…
FL	2021-He-NG	qFL_He1782.D11.1	22355635-25374315	He S et al., 2021	GhiD11025167129SNV	D11	25167129	T/A	0.586603	0.413397	upstream_gene_variant	2.41864e-09	Ghi_D11G10371	25168314	25169402	+	1185	AT3G19150	Kip-related protein (KRP) gene, encodes CDK (cyclin-dependent kinase) inhibitor (CKI), negative regulator of cell division. Binds to D type cyclins. A member of seven KRP genes found in Arabidopsis thaliana. Differential expression patterns for distinct KRPs were revealed by in situ hybridization. KRP6 appears to be targeted for degradation by RHF1a and RHF2a to allow mitotic divisions during gam…
FL	2021-He-NG	qFL_He1782.D11.1	22355635-25374315	He S et al., 2021	GhiD11025167197SNV	D11	25167197	T/C	0.683971	0.316029	upstream_gene_variant	2.85806e-10	Ghi_D11G10371	25168314	25169402	+	1117	AT3G19150	Kip-related protein (KRP) gene, encodes CDK (cyclin-dependent kinase) inhibitor (CKI), negative regulator of cell division. Binds to D type cyclins. A member of seven KRP genes found in Arabidopsis thaliana. Differential expression patterns for distinct KRPs were revealed by in situ hybridization. KRP6 appears to be targeted for degradation by RHF1a and RHF2a to allow mitotic divisions during gam…
FL	2021-He-NG	qFL_He1782.D11.1	22355635-25374315	He S et al., 2021	GhiD11025167565SNV	D11	25167565	AT/A	0.592225	0.407775	upstream_gene_variant	1.14505e-08	Ghi_D11G10371	25168314	25169402	+	749	AT3G19150	Kip-related protein (KRP) gene, encodes CDK (cyclin-dependent kinase) inhibitor (CKI), negative regulator of cell division. Binds to D type cyclins. A member of seven KRP genes found in Arabidopsis thaliana. Differential expression patterns for distinct KRPs were revealed by in situ hybridization. KRP6 appears to be targeted for degradation by RHF1a and RHF2a to allow mitotic divisions during gam…
FL	2021-He-NG	qFL_He1782.D11.1	22355635-25374315	He S et al., 2021	GhiD11025167954SNV	D11	25167954	A/G	0.588038	0.411962	upstream_gene_variant	1.5503e-09	Ghi_D11G10371	25168314	25169402	+	360	AT3G19150	Kip-related protein (KRP) gene, encodes CDK (cyclin-dependent kinase) inhibitor (CKI), negative regulator of cell division. Binds to D type cyclins. A member of seven KRP genes found in Arabidopsis thaliana. Differential expression patterns for distinct KRPs were revealed by in situ hybridization. KRP6 appears to be targeted for degradation by RHF1a and RHF2a to allow mitotic divisions during gam…
FL	2021-He-NG	qFL_He1782.D11.1	22355635-25374315	He S et al., 2021	GhiD11025167956SNV	D11	25167956	T/C	0.587919	0.412081	upstream_gene_variant	1.5503e-09	Ghi_D11G10371	25168314	25169402	+	358	AT3G19150	Kip-related protein (KRP) gene, encodes CDK (cyclin-dependent kinase) inhibitor (CKI), negative regulator of cell division. Binds to D type cyclins. A member of seven KRP genes found in Arabidopsis thaliana. Differential expression patterns for distinct KRPs were revealed by in situ hybridization. KRP6 appears to be targeted for degradation by RHF1a and RHF2a to allow mitotic divisions during gam…
FL	2021-He-NG	qFL_He1782.D11.1	22355635-25374315	He S et al., 2021	GhiD11025168313SNV	D11	25168313	T/C	0.587321	0.412679	upstream_gene_variant	2.4243e-10	Ghi_D11G10371	25168314	25169402	+	1	AT3G19150	Kip-related protein (KRP) gene, encodes CDK (cyclin-dependent kinase) inhibitor (CKI), negative regulator of cell division. Binds to D type cyclins. A member of seven KRP genes found in Arabidopsis thaliana. Differential expression patterns for distinct KRPs were revealed by in situ hybridization. KRP6 appears to be targeted for degradation by RHF1a and RHF2a to allow mitotic divisions during gam…
FL	2021-He-NG	qFL_He1782.D11.1	22355635-25374315	He S et al., 2021	GhiD11025168319SNV	D11	25168319	T/G	0.723325	0.276675	missense_variant	1.26437e-11	Ghi_D11G10371	25168314	25169402	+	0	AT3G19150	Kip-related protein (KRP) gene, encodes CDK (cyclin-dependent kinase) inhibitor (CKI), negative regulator of cell division. Binds to D type cyclins. A member of seven KRP genes found in Arabidopsis thaliana. Differential expression patterns for distinct KRPs were revealed by in situ hybridization. KRP6 appears to be targeted for degradation by RHF1a and RHF2a to allow mitotic divisions during gam…
FL	2021-He-NG	qFL_He1782.D11.1	22355635-25374315	He S et al., 2021	GhiD11025168842SNV	D11	25168842	C/G	0.723684	0.276316	downstream_gene_variant	1.26656e-12	Ghi_D11G10376	25171248	25174950	-	2406	AT4G37030	-
FL	2021-He-NG	qFL_He1782.D11.1	22355635-25374315	He S et al., 2021	GhiD11025169007SNV	D11	25169007	A/G	0.72189	0.27811	downstream_gene_variant	1.12474e-10	Ghi_D11G10376	25171248	25174950	-	2241	AT4G37030	-
FL	2021-He-NG	qFL_He1782.D11.1	22355635-25374315	He S et al., 2021	GhiD11025169300SNV	D11	25169300	A/ATT	0.723684	0.276316	downstream_gene_variant	1.28735e-11	Ghi_D11G10376	25171248	25174950	-	1948	AT4G37030	-
FL	2021-He-NG	qFL_He1782.D11.1	22355635-25374315	He S et al., 2021	GhiD11025169461SNV	D11	25169461	T/TAGAAGAAAACCAAGAGAGCAACC	0.727632	0.272368	downstream_gene_variant	2.55065e-13	Ghi_D11G10371	25168314	25169402	+	0	AT3G19150	Kip-related protein (KRP) gene, encodes CDK (cyclin-dependent kinase) inhibitor (CKI), negative regulator of cell division. Binds to D type cyclins. A member of seven KRP genes found in Arabidopsis thaliana. Differential expression patterns for distinct KRPs were revealed by in situ hybridization. KRP6 appears to be targeted for degradation by RHF1a and RHF2a to allow mitotic divisions during gam…
FL	2021-He-NG	qFL_He1782.D11.1	22355635-25374315	He S et al., 2021	GhiD11025169934SNV	D11	25169934	A/T	0.596053	0.403947	downstream_gene_variant	3.87773e-11	Ghi_D11G10371	25168314	25169402	+	0	AT3G19150	Kip-related protein (KRP) gene, encodes CDK (cyclin-dependent kinase) inhibitor (CKI), negative regulator of cell division. Binds to D type cyclins. A member of seven KRP genes found in Arabidopsis thaliana. Differential expression patterns for distinct KRPs were revealed by in situ hybridization. KRP6 appears to be targeted for degradation by RHF1a and RHF2a to allow mitotic divisions during gam…
FL	2021-He-NG	qFL_He1782.D11.1	22355635-25374315	He S et al., 2021	GhiD11025170015SNV	D11	25170015	T/TA	0.72512	0.27488	downstream_gene_variant	6.2678e-13	Ghi_D11G10371	25168314	25169402	+	0	AT3G19150	Kip-related protein (KRP) gene, encodes CDK (cyclin-dependent kinase) inhibitor (CKI), negative regulator of cell division. Binds to D type cyclins. A member of seven KRP genes found in Arabidopsis thaliana. Differential expression patterns for distinct KRPs were revealed by in situ hybridization. KRP6 appears to be targeted for degradation by RHF1a and RHF2a to allow mitotic divisions during gam…
FL	2021-He-NG	qFL_He1782.D11.1	22355635-25374315	He S et al., 2021	GhiD11025170292SNV	D11	25170292	T/TA	0.588636	0.411364	downstream_gene_variant	2.51806e-10	Ghi_D11G10371	25168314	25169402	+	0	AT3G19150	Kip-related protein (KRP) gene, encodes CDK (cyclin-dependent kinase) inhibitor (CKI), negative regulator of cell division. Binds to D type cyclins. A member of seven KRP genes found in Arabidopsis thaliana. Differential expression patterns for distinct KRPs were revealed by in situ hybridization. KRP6 appears to be targeted for degradation by RHF1a and RHF2a to allow mitotic divisions during gam…
FL	2021-He-NG	qFL_He1782.D11.1	22355635-25374315	He S et al., 2021	GhiD11025170787SNV	D11	25170787	A/AAAAAGTGAATG	0.723206	0.276794	downstream_gene_variant	7.82988e-11	Ghi_D11G10371	25168314	25169402	+	0	AT3G19150	Kip-related protein (KRP) gene, encodes CDK (cyclin-dependent kinase) inhibitor (CKI), negative regulator of cell division. Binds to D type cyclins. A member of seven KRP genes found in Arabidopsis thaliana. Differential expression patterns for distinct KRPs were revealed by in situ hybridization. KRP6 appears to be targeted for degradation by RHF1a and RHF2a to allow mitotic divisions during gam…
FL	2021-He-NG	qFL_He1782.D11.1	22355635-25374315	He S et al., 2021	GhiD11025171459SNV	D11	25171459	A/T	0.623445	0.376555	downstream_gene_variant	2.13996e-12	Ghi_D11G10371	25168314	25169402	+	0	AT3G19150	Kip-related protein (KRP) gene, encodes CDK (cyclin-dependent kinase) inhibitor (CKI), negative regulator of cell division. Binds to D type cyclins. A member of seven KRP genes found in Arabidopsis thaliana. Differential expression patterns for distinct KRPs were revealed by in situ hybridization. KRP6 appears to be targeted for degradation by RHF1a and RHF2a to allow mitotic divisions during gam…
FL	2021-He-NG	qFL_He1782.D11.1	22355635-25374315	He S et al., 2021	GhiD11025172405SNV	D11	25172405	A/T	0.724163	0.275837	downstream_gene_variant	2.07142e-11	Ghi_D11G10371	25168314	25169402	+	0	AT3G19150	Kip-related protein (KRP) gene, encodes CDK (cyclin-dependent kinase) inhibitor (CKI), negative regulator of cell division. Binds to D type cyclins. A member of seven KRP genes found in Arabidopsis thaliana. Differential expression patterns for distinct KRPs were revealed by in situ hybridization. KRP6 appears to be targeted for degradation by RHF1a and RHF2a to allow mitotic divisions during gam…
FL	2021-He-NG	qFL_He1782.D11.1	22355635-25374315	He S et al., 2021	GhiD11025172447SNV	D11	25172447	T/C	0.726435	0.273565	downstream_gene_variant	8.82277e-12	Ghi_D11G10371	25168314	25169402	+	0	AT3G19150	Kip-related protein (KRP) gene, encodes CDK (cyclin-dependent kinase) inhibitor (CKI), negative regulator of cell division. Binds to D type cyclins. A member of seven KRP genes found in Arabidopsis thaliana. Differential expression patterns for distinct KRPs were revealed by in situ hybridization. KRP6 appears to be targeted for degradation by RHF1a and RHF2a to allow mitotic divisions during gam…
FL	2021-He-NG	qFL_He1782.D11.1	22355635-25374315	He S et al., 2021	GhiD11025172448SNV	D11	25172448	C/T	0.591268	0.408732	downstream_gene_variant	2.03742e-10	Ghi_D11G10371	25168314	25169402	+	0	AT3G19150	Kip-related protein (KRP) gene, encodes CDK (cyclin-dependent kinase) inhibitor (CKI), negative regulator of cell division. Binds to D type cyclins. A member of seven KRP genes found in Arabidopsis thaliana. Differential expression patterns for distinct KRPs were revealed by in situ hybridization. KRP6 appears to be targeted for degradation by RHF1a and RHF2a to allow mitotic divisions during gam…
FL	2021-He-NG	qFL_He1782.D11.1	22355635-25374315	He S et al., 2021	GhiD11025172543SNV	D11	25172543	G/GCTTCCCAACAAATTGAAAATAAATTAAAA	0.624163	0.375837	downstream_gene_variant	1.58421e-09	Ghi_D11G10371	25168314	25169402	+	0	AT3G19150	Kip-related protein (KRP) gene, encodes CDK (cyclin-dependent kinase) inhibitor (CKI), negative regulator of cell division. Binds to D type cyclins. A member of seven KRP genes found in Arabidopsis thaliana. Differential expression patterns for distinct KRPs were revealed by in situ hybridization. KRP6 appears to be targeted for degradation by RHF1a and RHF2a to allow mitotic divisions during gam…
FL	2021-He-NG	qFL_He1782.D11.1	22355635-25374315	He S et al., 2021	GhiD11025172801SNV	D11	25172801	G/A	0.59067	0.40933	downstream_gene_variant	2.03431e-10	Ghi_D11G10371	25168314	25169402	+	0	AT3G19150	Kip-related protein (KRP) gene, encodes CDK (cyclin-dependent kinase) inhibitor (CKI), negative regulator of cell division. Binds to D type cyclins. A member of seven KRP genes found in Arabidopsis thaliana. Differential expression patterns for distinct KRPs were revealed by in situ hybridization. KRP6 appears to be targeted for degradation by RHF1a and RHF2a to allow mitotic divisions during gam…
FL	2021-He-NG	qFL_He1782.D11.1	22355635-25374315	He S et al., 2021	GhiD11025172839SNV	D11	25172839	C/T	0.592225	0.407775	downstream_gene_variant	2.02713e-10	Ghi_D11G10371	25168314	25169402	+	0	AT3G19150	Kip-related protein (KRP) gene, encodes CDK (cyclin-dependent kinase) inhibitor (CKI), negative regulator of cell division. Binds to D type cyclins. A member of seven KRP genes found in Arabidopsis thaliana. Differential expression patterns for distinct KRPs were revealed by in situ hybridization. KRP6 appears to be targeted for degradation by RHF1a and RHF2a to allow mitotic divisions during gam…
FL	2021-He-NG	qFL_He1782.D11.1	22355635-25374315	He S et al., 2021	GhiD11025173128SNV	D11	25173128	A/G	0.585646	0.414354	downstream_gene_variant	1.58856e-10	Ghi_D11G10371	25168314	25169402	+	0	AT3G19150	Kip-related protein (KRP) gene, encodes CDK (cyclin-dependent kinase) inhibitor (CKI), negative regulator of cell division. Binds to D type cyclins. A member of seven KRP genes found in Arabidopsis thaliana. Differential expression patterns for distinct KRPs were revealed by in situ hybridization. KRP6 appears to be targeted for degradation by RHF1a and RHF2a to allow mitotic divisions during gam…
FL	2021-He-NG	qFL_He1782.D11.1	22355635-25374315	He S et al., 2021	GhiD11025174719SNV	D11	25174719	A/G	0.725	0.275	synonymous_variant	2.8789e-12	Ghi_D11G10376	25171248	25174950	-	0	AT4G37030	-
FL	2021-He-NG	qFL_He1782.D11.1	22355635-25374315	He S et al., 2021	GhiD11025174720SNV	D11	25174720	A/T	0.725	0.275	synonymous_variant	2.8789e-12	Ghi_D11G10376	25171248	25174950	-	0	AT4G37030	-
FL	2021-He-NG	qFL_He1782.D11.1	22355635-25374315	He S et al., 2021	GhiD11025175060SNV	D11	25175060	C/T	0.723804	0.276196	upstream_gene_variant	1.61872e-11	Ghi_D11G10376	25171248	25174950	-	0	AT4G37030	-
FL	2021-He-NG	qFL_He1782.D11.1	22355635-25374315	He S et al., 2021	GhiD11025175293SNV	D11	25175293	C/G	0.722488	0.277512	upstream_gene_variant	1.91631e-12	Ghi_D11G10376	25171248	25174950	-	0	AT4G37030	-
FL	2021-He-NG	qFL_He1782.D11.1	22355635-25374315	He S et al., 2021	GhiD11025175595SNV	D11	25175595	G/A	0.724043	0.275957	upstream_gene_variant	3.92601e-12	Ghi_D11G10376	25171248	25174950	-	0	AT4G37030	-
FL	2021-He-NG	qFL_He1782.D11.1	22355635-25374315	He S et al., 2021	GhiD11025175611SNV	D11	25175611	C/T	0.725	0.275	upstream_gene_variant	2.48372e-12	Ghi_D11G10376	25171248	25174950	-	0	AT4G37030	-
FL	2021-He-NG	qFL_He1782.D11.1	22355635-25374315	He S et al., 2021	GhiD11025176034SNV	D11	25176034	A/AAT	0.624761	0.375239	upstream_gene_variant	2.3436e-10	Ghi_D11G10376	25171248	25174950	-	0	AT4G37030	-
FL	2021-He-NG	qFL_He1782.D11.1	22355635-25374315	He S et al., 2021	GhiD11025176703SNV	D11	25176703	A/G	0.586722	0.413278	upstream_gene_variant	1.38403e-10	Ghi_D11G10376	25171248	25174950	-	0	AT4G37030	-
FL	2021-He-NG	qFL_He1782.D11.1	22355635-25374315	He S et al., 2021	GhiD11025176835SNV	D11	25176835	A/G	0.691029	0.308971	upstream_gene_variant	3.42366e-10	Ghi_D11G10376	25171248	25174950	-	0	AT4G37030	-
FL	2021-He-NG	qFL_He1782.D11.1	22355635-25374315	He S et al., 2021	GhiD11025177020SNV	D11	25177020	C/T	0.587321	0.412679	upstream_gene_variant	2.38691e-11	Ghi_D11G10376	25171248	25174950	-	0	AT4G37030	-
FL	2021-He-NG	qFL_He1782.D11.1	22355635-25374315	He S et al., 2021	GhiD11025177046SNV	D11	25177046	A/T	0.72512	0.27488	upstream_gene_variant	3.09675e-13	Ghi_D11G10376	25171248	25174950	-	0	AT4G37030	-
FL	2021-He-NG	qFL_He1782.D11.1	22355635-25374315	He S et al., 2021	GhiD11025177212SNV	D11	25177212	G/A	0.688038	0.311962	upstream_gene_variant	2.82515e-10	Ghi_D11G10376	25171248	25174950	-	0	AT4G37030	-
FL	2021-He-NG	qFL_He1782.D11.1	22355635-25374315	He S et al., 2021	GhiD11025177288SNV	D11	25177288	G/T	0.58756	0.41244	upstream_gene_variant	7.66805e-10	Ghi_D11G10376	25171248	25174950	-	0	AT4G37030	-
FL	2021-He-NG	qFL_He1782.D11.1	22355635-25374315	He S et al., 2021	GhiD11025178019SNV	D11	25178019	C/T	0.58744	0.41256	upstream_gene_variant	9.34015e-11	Ghi_D11G10376	25171248	25174950	-	0	AT4G37030	-
FL	2021-He-NG	qFL_He1782.D11.1	22355635-25374315	He S et al., 2021	GhiD11025178079SNV	D11	25178079	T/G	0.68744	0.31256	upstream_gene_variant	5.7115e-10	Ghi_D11G10376	25171248	25174950	-	0	AT4G37030	-
FL	2021-He-NG	qFL_He1782.D11.1	22355635-25374315	He S et al., 2021	GhiD11025178395SNV	D11	25178395	G/A	0.587679	0.412321	upstream_gene_variant	3.22016e-11	Ghi_D11G10376	25171248	25174950	-	0	AT4G37030	-
FL	2021-He-NG	qFL_He1782.D11.1	22355635-25374315	He S et al., 2021	GhiD11025178426SNV	D11	25178426	T/C	0.726316	0.273684	upstream_gene_variant	1.23914e-13	Ghi_D11G10376	25171248	25174950	-	0	AT4G37030	-
FL	2021-He-NG	qFL_He1782.D11.1	22355635-25374315	He S et al., 2021	GhiD11025178621SNV	D11	25178621	T/G	0.688158	0.311842	upstream_gene_variant	2.84801e-10	Ghi_D11G10376	25171248	25174950	-	0	AT4G37030	-
FL	2021-He-NG	qFL_He1782.D11.1	22355635-25374315	He S et al., 2021	GhiD11025178635SNV	D11	25178635	A/G	0.68756	0.31244	upstream_gene_variant	2.84801e-10	Ghi_D11G10376	25171248	25174950	-	0	AT4G37030	-
FL	2021-He-NG	qFL_He1782.D11.1	22355635-25374315	He S et al., 2021	GhiD11025179123SNV	D11	25179123	A/G	0.585646	0.414354	upstream_gene_variant	2.31636e-10	Ghi_D11G10376	25171248	25174950	-	0	AT4G37030	-
FL	2021-He-NG	qFL_He1782.D11.1	22355635-25374315	He S et al., 2021	GhiD11025179195SNV	D11	25179195	T/C	0.586603	0.413397	upstream_gene_variant	1.63614e-10	Ghi_D11G10376	25171248	25174950	-	0	AT4G37030	-
FL	2021-He-NG	qFL_He1782.D11.1	22355635-25374315	He S et al., 2021	GhiD11025179310SNV	D11	25179310	T/C	0.585646	0.414354	upstream_gene_variant	9.10303e-10	Ghi_D11G10376	25171248	25174950	-	0	AT4G37030	-
FL	2021-He-NG	qFL_He1782.D11.1	22355635-25374315	He S et al., 2021	GhiD11025179375SNV	D11	25179375	A/G	0.723804	0.276196	upstream_gene_variant	4.42453e-11	Ghi_D11G10376	25171248	25174950	-	0	AT4G37030	-
FL	2021-He-NG	qFL_He1782.D11.1	22355635-25374315	He S et al., 2021	GhiD11025179586SNV	D11	25179586	A/T	0.689354	0.310646	upstream_gene_variant	2.93447e-09	Ghi_D11G10376	25171248	25174950	-	0	AT4G37030	-
FL	2021-He-NG	qFL_He1782.D11.1	22355635-25374315	He S et al., 2021	GhiD11025179711SNV	D11	25179711	T/C	0.588278	0.411722	upstream_gene_variant	1.55344e-09	Ghi_D11G10376	25171248	25174950	-	0	AT4G37030	-
FL	2021-He-NG	qFL_He1782.D11.1	22355635-25374315	He S et al., 2021	GhiD11025193460SNV	D11	25193460	T/C	0.721651	0.278349	upstream_gene_variant	6.54631e-12	Ghi_D11G10381	25197391	25204083	+	3931	AT3G19184	-
FL	2021-He-NG	qFL_He1782.D11.1	22355635-25374315	He S et al., 2021	GhiD11025193563SNV	D11	25193563	C/T	0.586005	0.413995	upstream_gene_variant	1.41157e-10	Ghi_D11G10381	25197391	25204083	+	3828	AT3G19184	-
FL	2021-He-NG	qFL_He1782.D11.1	22355635-25374315	He S et al., 2021	GhiD11025193644SNV	D11	25193644	A/C	0.586005	0.413995	upstream_gene_variant	5.51323e-10	Ghi_D11G10381	25197391	25204083	+	3747	AT3G19184	-
FL	2021-He-NG	qFL_He1782.D11.1	22355635-25374315	He S et al., 2021	GhiD11025193729SNV	D11	25193729	G/A	0.586124	0.413876	upstream_gene_variant	5.20791e-10	Ghi_D11G10381	25197391	25204083	+	3662	AT3G19184	-
FL	2021-He-NG	qFL_He1782.D11.1	22355635-25374315	He S et al., 2021	GhiD11025193765SNV	D11	25193765	T/C	0.684809	0.315191	upstream_gene_variant	4.53578e-10	Ghi_D11G10381	25197391	25204083	+	3626	AT3G19184	-
FL	2021-He-NG	qFL_He1782.D11.1	22355635-25374315	He S et al., 2021	GhiD11025193794SNV	D11	25193794	T/C	0.687321	0.312679	upstream_gene_variant	5.40186e-10	Ghi_D11G10381	25197391	25204083	+	3597	AT3G19184	-
FL	2021-He-NG	qFL_He1782.D11.1	22355635-25374315	He S et al., 2021	GhiD11025193804SNV	D11	25193804	G/A	0.587081	0.412919	upstream_gene_variant	4.52614e-10	Ghi_D11G10381	25197391	25204083	+	3587	AT3G19184	-
FL	2021-He-NG	qFL_He1782.D11.1	22355635-25374315	He S et al., 2021	GhiD11025193898SNV	D11	25193898	T/TTTG	0.689833	0.310167	upstream_gene_variant	8.21113e-10	Ghi_D11G10381	25197391	25204083	+	3493	AT3G19184	-
FL	2021-He-NG	qFL_He1782.D11.1	22355635-25374315	He S et al., 2021	GhiD11025194279SNV	D11	25194279	G/C	0.586124	0.413876	upstream_gene_variant	2.93617e-11	Ghi_D11G10381	25197391	25204083	+	3112	AT3G19184	-
FL	2021-He-NG	qFL_He1782.D11.1	22355635-25374315	He S et al., 2021	GhiD11025194321SNV	D11	25194321	G/T	0.585766	0.414234	upstream_gene_variant	2.16705e-11	Ghi_D11G10381	25197391	25204083	+	3070	AT3G19184	-
FL	2021-He-NG	qFL_He1782.D11.1	22355635-25374315	He S et al., 2021	GhiD11025194378SNV	D11	25194378	G/A	0.586005	0.413995	upstream_gene_variant	1.20403e-10	Ghi_D11G10381	25197391	25204083	+	3013	AT3G19184	-
FL	2021-He-NG	qFL_He1782.D11.1	22355635-25374315	He S et al., 2021	GhiD11025194489SNV	D11	25194489	A/G	0.684809	0.315191	upstream_gene_variant	3.27876e-10	Ghi_D11G10381	25197391	25204083	+	2902	AT3G19184	-
FL	2021-He-NG	qFL_He1782.D11.1	22355635-25374315	He S et al., 2021	GhiD11025194721SNV	D11	25194721	A/T	0.586962	0.413038	upstream_gene_variant	2.20113e-10	Ghi_D11G10381	25197391	25204083	+	2670	AT3G19184	-
FL	2021-He-NG	qFL_He1782.D11.1	22355635-25374315	He S et al., 2021	GhiD11025194825SNV	D11	25194825	C/A	0.584569	0.415431	upstream_gene_variant	1.27121e-09	Ghi_D11G10381	25197391	25204083	+	2566	AT3G19184	-
FL	2021-He-NG	qFL_He1782.D11.1	22355635-25374315	He S et al., 2021	GhiD11025194843SNV	D11	25194843	G/A	0.58433	0.41567	upstream_gene_variant	5.44914e-10	Ghi_D11G10381	25197391	25204083	+	2548	AT3G19184	-
FL	2021-He-NG	qFL_He1782.D11.1	22355635-25374315	He S et al., 2021	GhiD11025195111SNV	D11	25195111	T/C	0.690311	0.309689	upstream_gene_variant	5.03324e-09	Ghi_D11G10381	25197391	25204083	+	2280	AT3G19184	-
FL	2021-He-NG	qFL_He1782.D11.1	22355635-25374315	He S et al., 2021	GhiD11025195240SNV	D11	25195240	C/CGGGCAGGGCT	0.598206	0.401794	upstream_gene_variant	6.72588e-10	Ghi_D11G10381	25197391	25204083	+	2151	AT3G19184	-
FL	2021-He-NG	qFL_He1782.D11.1	22355635-25374315	He S et al., 2021	GhiD11025195294SNV	D11	25195294	C/T	0.599641	0.400359	upstream_gene_variant	6.476e-10	Ghi_D11G10381	25197391	25204083	+	2097	AT3G19184	-
FL	2021-He-NG	qFL_He1782.D11.1	22355635-25374315	He S et al., 2021	GhiD11025195335SNV	D11	25195335	AT/A	0.618182	0.381818	upstream_gene_variant	3.1208e-07	Ghi_D11G10381	25197391	25204083	+	2056	AT3G19184	-
FL	2021-He-NG	qFL_He1782.D11.1	22355635-25374315	He S et al., 2021	GhiD11025195418SNV	D11	25195418	C/T	0.591507	0.408493	upstream_gene_variant	1.74175e-10	Ghi_D11G10381	25197391	25204083	+	1973	AT3G19184	-
FL	2021-He-NG	qFL_He1782.D11.1	22355635-25374315	He S et al., 2021	GhiD11025195945SNV	D11	25195945	C/A	0.586962	0.413038	upstream_gene_variant	6.82577e-11	Ghi_D11G10381	25197391	25204083	+	1446	AT3G19184	-
FL	2021-He-NG	qFL_He1782.D11.1	22355635-25374315	He S et al., 2021	GhiD11025196027SNV	D11	25196027	A/G	0.725478	0.274522	upstream_gene_variant	2.65775e-12	Ghi_D11G10381	25197391	25204083	+	1364	AT3G19184	-
FL	2021-He-NG	qFL_He1782.D11.1	22355635-25374315	He S et al., 2021	GhiD11025196039SNV	D11	25196039	C/T	0.58744	0.41256	upstream_gene_variant	1.04621e-10	Ghi_D11G10381	25197391	25204083	+	1352	AT3G19184	-
FL	2021-He-NG	qFL_He1782.D11.1	22355635-25374315	He S et al., 2021	GhiD11025196079SNV	D11	25196079	T/C	0.686842	0.313158	upstream_gene_variant	3.83506e-10	Ghi_D11G10381	25197391	25204083	+	1312	AT3G19184	-
FL	2021-He-NG	qFL_He1782.D11.1	22355635-25374315	He S et al., 2021	GhiD11025196324SNV	D11	25196324	T/C	0.722368	0.277632	upstream_gene_variant	3.44817e-12	Ghi_D11G10381	25197391	25204083	+	1067	AT3G19184	-
FL	2021-He-NG	qFL_He1782.D11.1	22355635-25374315	He S et al., 2021	GhiD11025196430SNV	D11	25196430	C/T	0.722727	0.277273	upstream_gene_variant	1.94998e-11	Ghi_D11G10381	25197391	25204083	+	961	AT3G19184	-
FL	2021-He-NG	qFL_He1782.D11.1	22355635-25374315	He S et al., 2021	GhiD11025196442SNV	D11	25196442	G/A	0.685048	0.314952	upstream_gene_variant	5.70565e-09	Ghi_D11G10381	25197391	25204083	+	949	AT3G19184	-
FL	2021-He-NG	qFL_He1782.D11.1	22355635-25374315	He S et al., 2021	GhiD11025196460SNV	D11	25196460	G/A	0.585885	0.414115	upstream_gene_variant	1.47193e-09	Ghi_D11G10381	25197391	25204083	+	931	AT3G19184	-
FL	2021-He-NG	qFL_He1782.D11.1	22355635-25374315	He S et al., 2021	GhiD11025196543SNV	D11	25196543	G/A	0.723325	0.276675	upstream_gene_variant	2.53741e-12	Ghi_D11G10381	25197391	25204083	+	848	AT3G19184	-
FL	2021-He-NG	qFL_He1782.D11.1	22355635-25374315	He S et al., 2021	GhiD11025196688SNV	D11	25196688	C/T	0.688158	0.311842	upstream_gene_variant	4.39928e-09	Ghi_D11G10381	25197391	25204083	+	703	AT3G19184	-
FL	2021-He-NG	qFL_He1782.D11.1	22355635-25374315	He S et al., 2021	GhiD11025196756SNV	D11	25196756	C/A	0.686722	0.313278	upstream_gene_variant	7.31819e-10	Ghi_D11G10381	25197391	25204083	+	635	AT3G19184	-
FL	2021-He-NG	qFL_He1782.D11.1	22355635-25374315	He S et al., 2021	GhiD11025196887SNV	D11	25196887	A/G	0.687799	0.312201	upstream_gene_variant	2.43772e-09	Ghi_D11G10381	25197391	25204083	+	504	AT3G19184	-
FL	2021-He-NG	qFL_He1782.D11.1	22355635-25374315	He S et al., 2021	GhiD11025197031SNV	D11	25197031	T/C	0.588517	0.411483	upstream_gene_variant	1.99768e-09	Ghi_D11G10381	25197391	25204083	+	360	AT3G19184	-
FL	2021-He-NG	qFL_He1782.D11.1	22355635-25374315	He S et al., 2021	GhiD11025197367SNV	D11	25197367	C/T	0.683493	0.316507	upstream_gene_variant	5.49583e-11	Ghi_D11G10381	25197391	25204083	+	24	AT3G19184	-
FL	2021-He-NG	qFL_He1782.D11.1	22355635-25374315	He S et al., 2021	GhiD11025197462SNV	D11	25197462	G/T	0.684211	0.315789	synonymous_variant	8.58274e-11	Ghi_D11G10381	25197391	25204083	+	0	AT3G19184	-
FL	2021-He-NG	qFL_He1782.D11.1	22355635-25374315	He S et al., 2021	GhiD11025198019SNV	D11	25198019	G/A	0.688995	0.311005	intron_variant	9.09878e-10	Ghi_D11G10381	25197391	25204083	+	0	AT3G19184	-
FL	2021-He-NG	qFL_He1782.D11.1	22355635-25374315	He S et al., 2021	GhiD11025198025SNV	D11	25198025	A/C	0.590789	0.409211	intron_variant	9.03898e-10	Ghi_D11G10381	25197391	25204083	+	0	AT3G19184	-
FL	2021-He-NG	qFL_He1782.D11.1	22355635-25374315	He S et al., 2021	GhiD11025199001SNV	D11	25199001	T/A	0.684809	0.315191	intron_variant	7.65945e-10	Ghi_D11G10381	25197391	25204083	+	0	AT3G19184	-
FL	2021-He-NG	qFL_He1782.D11.1	22355635-25374315	He S et al., 2021	GhiD11025201910SNV	D11	25201910	CAGA/C	0.587679	0.412321	intron_variant	2.11064e-10	Ghi_D11G10381	25197391	25204083	+	0	AT3G19184	-
FL	2021-He-NG	qFL_He1782.D11.1	22355635-25374315	He S et al., 2021	GhiD11025202048SNV	D11	25202048	C/T	0.687679	0.312321	intron_variant	2.3249e-10	Ghi_D11G10381	25197391	25204083	+	0	AT3G19184	-
FL	2021-He-NG	qFL_He1782.D11.1	22355635-25374315	He S et al., 2021	GhiD11025203995SNV	D11	25203995	G/A	0.685526	0.314474	missense_variant	1.17869e-09	Ghi_D11G10381	25197391	25204083	+	0	AT3G19184	-
FL	2021-He-NG	qFL_He1782.D11.1	22355635-25374315	He S et al., 2021	GhiD11025204258SNV	D11	25204258	ACT/A	0.686483	0.313517	downstream_gene_variant	9.9833e-11	Ghi_D11G10381	25197391	25204083	+	0	AT3G19184	-
FL	2021-He-NG	qFL_He1782.D11.1	22355635-25374315	He S et al., 2021	GhiD11025204429SNV	D11	25204429	A/T	0.585885	0.414115	downstream_gene_variant	4.30345e-10	Ghi_D11G10381	25197391	25204083	+	0	AT3G19184	-
FL	2021-He-NG	qFL_He1782.D11.1	22355635-25374315	He S et al., 2021	GhiD11025204686SNV	D11	25204686	A/G	0.59055	0.40945	downstream_gene_variant	4.05469e-10	Ghi_D11G10381	25197391	25204083	+	0	AT3G19184	-
FL	2021-He-NG	qFL_He1782.D11.1	22355635-25374315	He S et al., 2021	GhiD11025204826SNV	D11	25204826	C/T	0.588397	0.411603	downstream_gene_variant	7.99709e-10	Ghi_D11G10381	25197391	25204083	+	0	AT3G19184	-
FL	2021-He-NG	qFL_He1782.D11.1	22355635-25374315	He S et al., 2021	GhiD11025205011SNV	D11	25205011	T/A	0.586364	0.413636	downstream_gene_variant	2.71595e-10	Ghi_D11G10381	25197391	25204083	+	0	AT3G19184	-
FL	2021-He-NG	qFL_He1782.D11.1	22355635-25374315	He S et al., 2021	GhiD11025205109SNV	D11	25205109	A/T	0.688038	0.311962	downstream_gene_variant	9.15867e-10	Ghi_D11G10381	25197391	25204083	+	0	AT3G19184	-
FL	2021-He-NG	qFL_He1782.D11.1	22355635-25374315	He S et al., 2021	GhiD11025205223SNV	D11	25205223	G/A	0.688038	0.311962	downstream_gene_variant	1.3717e-09	Ghi_D11G10381	25197391	25204083	+	0	AT3G19184	-
FL	2021-He-NG	qFL_He1782.D11.1	22355635-25374315	He S et al., 2021	GhiD11025205591SNV	D11	25205591	G/A	0.587201	0.412799	downstream_gene_variant	1.11717e-09	Ghi_D11G10381	25197391	25204083	+	0	AT3G19184	-
FL	2021-He-NG	qFL_He1782.D11.1	22355635-25374315	He S et al., 2021	GhiD11025205610SNV	D11	25205610	T/C	0.687081	0.312919	downstream_gene_variant	1.25114e-08	Ghi_D11G10381	25197391	25204083	+	0	AT3G19184	-
FL	2021-He-NG	qFL_He1782.D11.1	22355635-25374315	He S et al., 2021	GhiD11025206106SNV	D11	25206106	T/C	0.586962	0.413038	downstream_gene_variant	2.38466e-08	Ghi_D11G10381	25197391	25204083	+	0	AT3G19184	-
FL	2021-He-NG	qFL_He1782.D11.1	22355635-25374315	He S et al., 2021	GhiD11025206489SNV	D11	25206489	T/A	0.587321	0.412679	downstream_gene_variant	2.66292e-10	Ghi_D11G10381	25197391	25204083	+	0	AT3G19184	-
FL	2021-He-NG	qFL_He1782.D11.1	22355635-25374315	He S et al., 2021	GhiD11025206494SNV	D11	25206494	A/G	0.72512	0.27488	downstream_gene_variant	2.46884e-12	Ghi_D11G10381	25197391	25204083	+	0	AT3G19184	-
FL	2021-He-NG	qFL_He1782.D11.1	22355635-25374315	He S et al., 2021	GhiD11025207044SNV	D11	25207044	A/G	0.688517	0.311483	downstream_gene_variant	5.8665e-09	Ghi_D11G10381	25197391	25204083	+	0	AT3G19184	-
FL	2021-He-NG	qFL_He1782.D11.1	22355635-25374315	He S et al., 2021	GhiD11025207059SNV	D11	25207059	A/C	0.724761	0.275239	downstream_gene_variant	1.4904e-11	Ghi_D11G10381	25197391	25204083	+	0	AT3G19184	-
FL	2021-He-NG	qFL_He1782.D11.1	22355635-25374315	He S et al., 2021	GhiD11025207169SNV	D11	25207169	A/G	0.722967	0.277033	downstream_gene_variant	1.41186e-11	Ghi_D11G10381	25197391	25204083	+	0	AT3G19184	-
FL	2021-He-NG	qFL_He1782.D11.1	22355635-25374315	He S et al., 2021	GhiD11025207876SNV	D11	25207876	A/G	0.587919	0.412081	downstream_gene_variant	3.80143e-11	Ghi_D11G10381	25197391	25204083	+	0	AT3G19184	-
FL	2021-He-NG	qFL_He1782.D11.1	22355635-25374315	He S et al., 2021	GhiD11025207946SNV	D11	25207946	C/T	0.588038	0.411962	downstream_gene_variant	9.96358e-11	Ghi_D11G10381	25197391	25204083	+	0	AT3G19184	-
FL	2021-He-NG	qFL_He1782.D11.1	22355635-25374315	He S et al., 2021	GhiD11025207997SNV	D11	25207997	T/A	0.585766	0.414234	downstream_gene_variant	5.49312e-09	Ghi_D11G10381	25197391	25204083	+	0	AT3G19184	-
FL	2021-He-NG	qFL_He1782.D11.1	22355635-25374315	He S et al., 2021	GhiD11025208140SNV	D11	25208140	A/G	0.686722	0.313278	downstream_gene_variant	1.71218e-09	Ghi_D11G10381	25197391	25204083	+	0	AT3G19184	-
FL	2021-He-NG	qFL_He1782.D11.1	22355635-25374315	He S et al., 2021	GhiD11025208173SNV	D11	25208173	G/A	0.722249	0.277751	downstream_gene_variant	1.43412e-13	Ghi_D11G10381	25197391	25204083	+	0	AT3G19184	-
FL	2021-He-NG	qFL_He1782.D11.1	22355635-25374315	He S et al., 2021	GhiD11025208179SNV	D11	25208179	T/C	0.685167	0.314833	downstream_gene_variant	3.30464e-11	Ghi_D11G10381	25197391	25204083	+	0	AT3G19184	-
FL	2021-He-NG	qFL_He1782.D11.1	22355635-25374315	He S et al., 2021	GhiD11025208231SNV	D11	25208231	A/G	0.685407	0.314593	downstream_gene_variant	2.19872e-09	Ghi_D11G10381	25197391	25204083	+	0	AT3G19184	-
FL	2021-He-NG	qFL_He1782.D11.1	22355635-25374315	He S et al., 2021	GhiD11025208384SNV	D11	25208384	A/G	0.685526	0.314474	downstream_gene_variant	6.07213e-10	Ghi_D11G10381	25197391	25204083	+	0	AT3G19184	-
FL	2021-He-NG	qFL_He1782.D11.1	22355635-25374315	He S et al., 2021	GhiD11025208692SNV	D11	25208692	AC/A	0.583852	0.416148	downstream_gene_variant	1.20191e-09	Ghi_D11G10381	25197391	25204083	+	0	AT3G19184	-
FL	2021-He-NG	qFL_He1782.D11.1	22355635-25374315	He S et al., 2021	GhiD11025209012SNV	D11	25209012	C/T	0.583971	0.416029	downstream_gene_variant	2.83178e-11	Ghi_D11G10381	25197391	25204083	+	0	AT3G19184	-
FL	2021-He-NG	qFL_He1782.D11.1	22355635-25374315	He S et al., 2021	GhiD11025209062SNV	D11	25209062	T/C	0.721053	0.278947	downstream_gene_variant	1.39036e-11	Ghi_D11G10381	25197391	25204083	+	0	AT3G19184	-
FL	2021-He-NG	qFL_He1782.D11.1	22355635-25374315	He S et al., 2021	GhiD11025212241SNV	D11	25212241	A/G	0.688397	0.311603	downstream_gene_variant	3.56586e-10	Ghi_D11G10386	25217098	25217725	-	4857	AT5G66800	-
FL	2021-He-NG	qFL_He1782.D11.1	22355635-25374315	He S et al., 2021	GhiD11025212384SNV	D11	25212384	C/T	0.586005	0.413995	downstream_gene_variant	9.25469e-11	Ghi_D11G10386	25217098	25217725	-	4714	AT5G66800	-
FL	2021-He-NG	qFL_He1782.D11.1	22355635-25374315	He S et al., 2021	GhiD11025212447SNV	D11	25212447	C/T	0.585167	0.414833	downstream_gene_variant	5.46785e-11	Ghi_D11G10386	25217098	25217725	-	4651	AT5G66800	-
FL	2021-He-NG	qFL_He1782.D11.1	22355635-25374315	He S et al., 2021	GhiD11025212791SNV	D11	25212791	A/AT	0.684091	0.315909	downstream_gene_variant	2.38685e-09	Ghi_D11G10386	25217098	25217725	-	4307	AT5G66800	-
FL	2021-He-NG	qFL_He1782.D11.1	22355635-25374315	He S et al., 2021	GhiD11025212907SNV	D11	25212907	T/C	0.687321	0.312679	downstream_gene_variant	2.43015e-09	Ghi_D11G10386	25217098	25217725	-	4191	AT5G66800	-
FL	2021-He-NG	qFL_He1782.D11.1	22355635-25374315	He S et al., 2021	GhiD11025212950SNV	D11	25212950	G/A	0.585167	0.414833	downstream_gene_variant	1.04126e-09	Ghi_D11G10386	25217098	25217725	-	4148	AT5G66800	-
FL	2021-He-NG	qFL_He1782.D11.1	22355635-25374315	He S et al., 2021	GhiD11025212962SNV	D11	25212962	T/C	0.720813	0.279187	downstream_gene_variant	1.37646e-11	Ghi_D11G10386	25217098	25217725	-	4136	AT5G66800	-
FL	2021-He-NG	qFL_He1782.D11.1	22355635-25374315	He S et al., 2021	GhiD11025213048SNV	D11	25213048	C/G	0.685048	0.314952	downstream_gene_variant	1.60825e-08	Ghi_D11G10386	25217098	25217725	-	4050	AT5G66800	-
FL	2021-He-NG	qFL_He1782.D11.1	22355635-25374315	He S et al., 2021	GhiD11025213544SNV	D11	25213544	A/T	0.588278	0.411722	downstream_gene_variant	3.05193e-11	Ghi_D11G10386	25217098	25217725	-	3554	AT5G66800	-
FL	2021-He-NG	qFL_He1782.D11.1	22355635-25374315	He S et al., 2021	GhiD11025213619SNV	D11	25213619	T/C	0.68756	0.31244	downstream_gene_variant	6.6196e-11	Ghi_D11G10386	25217098	25217725	-	3479	AT5G66800	-
FL	2021-He-NG	qFL_He1782.D11.1	22355635-25374315	He S et al., 2021	GhiD11025213790SNV	D11	25213790	T/C	0.58744	0.41256	downstream_gene_variant	6.90145e-10	Ghi_D11G10386	25217098	25217725	-	3308	AT5G66800	-
FL	2021-He-NG	qFL_He1782.D11.1	22355635-25374315	He S et al., 2021	GhiD11025213864SNV	D11	25213864	A/G	0.689354	0.310646	downstream_gene_variant	1.38605e-09	Ghi_D11G10386	25217098	25217725	-	3234	AT5G66800	-
FL	2021-He-NG	qFL_He1782.D11.1	22355635-25374315	He S et al., 2021	GhiD11025214369SNV	D11	25214369	A/G	0.688158	0.311842	downstream_gene_variant	2.90677e-10	Ghi_D11G10386	25217098	25217725	-	2729	AT5G66800	-
FL	2021-He-NG	qFL_He1782.D11.1	22355635-25374315	He S et al., 2021	GhiD11025215330SNV	D11	25215330	T/C	0.591268	0.408732	downstream_gene_variant	1.65211e-09	Ghi_D11G10386	25217098	25217725	-	1768	AT5G66800	-
FL	2021-He-NG	qFL_He1782.D11.1	22355635-25374315	He S et al., 2021	GhiD11025215785SNV	D11	25215785	GTCA/G	0.730981	0.269019	downstream_gene_variant	3.57323e-09	Ghi_D11G10386	25217098	25217725	-	1313	AT5G66800	-
FL	2021-He-NG	qFL_He1782.D11.1	22355635-25374315	He S et al., 2021	GhiD11025216059SNV	D11	25216059	C/T	0.589234	0.410766	downstream_gene_variant	4.02632e-10	Ghi_D11G10386	25217098	25217725	-	1039	AT5G66800	-
FL	2021-He-NG	qFL_He1782.D11.1	22355635-25374315	He S et al., 2021	GhiD11025216352SNV	D11	25216352	C/A	0.587081	0.412919	downstream_gene_variant	1.36718e-09	Ghi_D11G10386	25217098	25217725	-	746	AT5G66800	-
FL	2021-He-NG	qFL_He1782.D11.1	22355635-25374315	He S et al., 2021	GhiD11025216366SNV	D11	25216366	G/A	0.688158	0.311842	downstream_gene_variant	7.26887e-10	Ghi_D11G10386	25217098	25217725	-	732	AT5G66800	-
FL	2021-He-NG	qFL_He1782.D11.1	22355635-25374315	He S et al., 2021	GhiD11025216457SNV	D11	25216457	AT/A	0.692225	0.307775	downstream_gene_variant	8.02403e-11	Ghi_D11G10386	25217098	25217725	-	641	AT5G66800	-
FL	2021-He-NG	qFL_He1782.D11.1	22355635-25374315	He S et al., 2021	GhiD11025218646SNV	D11	25218646	T/TA	0.8061	0.1939	upstream_gene_variant	5.40305e-08	Ghi_D11G10386	25217098	25217725	-	0	AT5G66800	-
FL	2021-He-NG	qFL_He1782.D11.1	22355635-25374315	He S et al., 2021	GhiD11025218770SNV	D11	25218770	G/A	0.688995	0.311005	upstream_gene_variant	1.15827e-08	Ghi_D11G10386	25217098	25217725	-	0	AT5G66800	-
FL	2021-He-NG	qFL_He1782.D11.1	22355635-25374315	He S et al., 2021	GhiD11025219053SNV	D11	25219053	A/C	0.723804	0.276196	upstream_gene_variant	5.62009e-12	Ghi_D11G10386	25217098	25217725	-	0	AT5G66800	-
FL	2021-He-NG	qFL_He1782.D11.1	22355635-25374315	He S et al., 2021	GhiD11025220302SNV	D11	25220302	T/A	0.718541	0.281459	upstream_gene_variant	6.13541e-12	Ghi_D11G10386	25217098	25217725	-	0	AT5G66800	-
FL	2021-He-NG	qFL_He1782.D11.1	22355635-25374315	He S et al., 2021	GhiD11025220777SNV	D11	25220777	T/A	0.690909	0.309091	upstream_gene_variant	4.93879e-10	Ghi_D11G10386	25217098	25217725	-	0	AT5G66800	-
FL	2021-He-NG	qFL_He1782.D11.1	22355635-25374315	He S et al., 2021	GhiD11025221004SNV	D11	25221004	C/T	0.691746	0.308254	upstream_gene_variant	8.63231e-09	Ghi_D11G10386	25217098	25217725	-	0	AT5G66800	-
FL	2021-He-NG	qFL_He1782.D11.1	22355635-25374315	He S et al., 2021	GhiD11025221249SNV	D11	25221249	A/T	0.58756	0.41244	upstream_gene_variant	5.44868e-10	Ghi_D11G10386	25217098	25217725	-	0	AT5G66800	-
FL	2021-He-NG	qFL_He1782.D11.1	22355635-25374315	He S et al., 2021	GhiD11025266260SNV	D11	25266260	AT/A	0.61256	0.38744	upstream_gene_variant	3.72908e-11	Ghi_D11G10391	25271239	25271577	+	4979	AT1G08220	-
FL	2021-He-NG	qFL_He1782.D11.1	22355635-25374315	He S et al., 2021	GhiD11025266359SNV	D11	25266359	A/T	0.727153	0.272847	upstream_gene_variant	8.62167e-13	Ghi_D11G10391	25271239	25271577	+	4880	AT1G08220	-
FL	2021-He-NG	qFL_He1782.D11.1	22355635-25374315	He S et al., 2021	GhiD11025266968SNV	D11	25266968	T/G	0.589354	0.410646	upstream_gene_variant	6.11972e-11	Ghi_D11G10391	25271239	25271577	+	4271	AT1G08220	-
FL	2021-He-NG	qFL_He1782.D11.1	22355635-25374315	He S et al., 2021	GhiD11025267277SNV	D11	25267277	A/G	0.726077	0.273923	upstream_gene_variant	4.01283e-11	Ghi_D11G10391	25271239	25271577	+	3962	AT1G08220	-
FL	2021-He-NG	qFL_He1782.D11.1	22355635-25374315	He S et al., 2021	GhiD11025267312SNV	D11	25267312	A/G	0.725359	0.274641	upstream_gene_variant	1.81442e-12	Ghi_D11G10391	25271239	25271577	+	3927	AT1G08220	-
FL	2021-He-NG	qFL_He1782.D11.1	22355635-25374315	He S et al., 2021	GhiD11025268005SNV	D11	25268005	T/C	0.724282	0.275718	upstream_gene_variant	4.4609e-13	Ghi_D11G10391	25271239	25271577	+	3234	AT1G08220	-
FL	2021-He-NG	qFL_He1782.D11.1	22355635-25374315	He S et al., 2021	GhiD11025268157SNV	D11	25268157	T/C	0.68445	0.31555	upstream_gene_variant	8.76374e-10	Ghi_D11G10391	25271239	25271577	+	3082	AT1G08220	-
FL	2021-He-NG	qFL_He1782.D11.1	22355635-25374315	He S et al., 2021	GhiD11025268163SNV	D11	25268163	T/C	0.722847	0.277153	upstream_gene_variant	1.29632e-11	Ghi_D11G10391	25271239	25271577	+	3076	AT1G08220	-
FL	2021-He-NG	qFL_He1782.D11.1	22355635-25374315	He S et al., 2021	GhiD11025268203SNV	D11	25268203	T/C	0.722727	0.277273	upstream_gene_variant	2.43695e-14	Ghi_D11G10391	25271239	25271577	+	3036	AT1G08220	-
FL	2021-He-NG	qFL_He1782.D11.1	22355635-25374315	He S et al., 2021	GhiD11025268281SNV	D11	25268281	C/T	0.590311	0.409689	upstream_gene_variant	4.10927e-11	Ghi_D11G10391	25271239	25271577	+	2958	AT1G08220	-
FL	2021-He-NG	qFL_He1782.D11.1	22355635-25374315	He S et al., 2021	GhiD11025268730SNV	D11	25268730	T/C	0.72811	0.27189	upstream_gene_variant	1.63394e-12	Ghi_D11G10391	25271239	25271577	+	2509	AT1G08220	-
FL	2021-He-NG	qFL_He1782.D11.1	22355635-25374315	He S et al., 2021	GhiD11025268800SNV	D11	25268800	C/T	0.593301	0.406699	upstream_gene_variant	1.83667e-09	Ghi_D11G10391	25271239	25271577	+	2439	AT1G08220	-
FL	2021-He-NG	qFL_He1782.D11.1	22355635-25374315	He S et al., 2021	GhiD11025268945SNV	D11	25268945	T/C	0.725239	0.274761	upstream_gene_variant	2.43129e-12	Ghi_D11G10391	25271239	25271577	+	2294	AT1G08220	-
FL	2021-He-NG	qFL_He1782.D11.1	22355635-25374315	He S et al., 2021	GhiD11025269075SNV	D11	25269075	AT/A	0.590311	0.409689	upstream_gene_variant	1.71395e-10	Ghi_D11G10391	25271239	25271577	+	2164	AT1G08220	-
FL	2021-He-NG	qFL_He1782.D11.1	22355635-25374315	He S et al., 2021	GhiD11025269140SNV	D11	25269140	T/C	0.72512	0.27488	upstream_gene_variant	2.37903e-10	Ghi_D11G10391	25271239	25271577	+	2099	AT1G08220	-
FL	2021-He-NG	qFL_He1782.D11.1	22355635-25374315	He S et al., 2021	GhiD11025269541SNV	D11	25269541	T/A	0.732297	0.267703	upstream_gene_variant	6.26769e-11	Ghi_D11G10391	25271239	25271577	+	1698	AT1G08220	-
FL	2021-He-NG	qFL_He1782.D11.1	22355635-25374315	He S et al., 2021	GhiD11025269872SNV	D11	25269872	T/G	0.72488	0.27512	upstream_gene_variant	9.16792e-13	Ghi_D11G10391	25271239	25271577	+	1367	AT1G08220	-
FL	2021-He-NG	qFL_He1782.D11.1	22355635-25374315	He S et al., 2021	GhiD11025269888SNV	D11	25269888	A/G	0.59055	0.40945	upstream_gene_variant	3.94831e-11	Ghi_D11G10391	25271239	25271577	+	1351	AT1G08220	-
FL	2021-He-NG	qFL_He1782.D11.1	22355635-25374315	He S et al., 2021	GhiD11025270478SNV	D11	25270478	A/T	0.722727	0.277273	upstream_gene_variant	3.13749e-12	Ghi_D11G10391	25271239	25271577	+	761	AT1G08220	-
FL	2021-He-NG	qFL_He1782.D11.1	22355635-25374315	He S et al., 2021	GhiD11025270784SNV	D11	25270784	C/A	0.684809	0.315191	upstream_gene_variant	2.20396e-09	Ghi_D11G10391	25271239	25271577	+	455	AT1G08220	-
FL	2021-He-NG	qFL_He1782.D11.1	22355635-25374315	He S et al., 2021	GhiD11025270843SNV	D11	25270843	A/AG	0.724163	0.275837	upstream_gene_variant	8.74779e-12	Ghi_D11G10391	25271239	25271577	+	396	AT1G08220	-
FL	2021-He-NG	qFL_He1782.D11.1	22355635-25374315	He S et al., 2021	GhiD11025271026SNV	D11	25271026	A/C	0.723804	0.276196	upstream_gene_variant	8.08435e-13	Ghi_D11G10391	25271239	25271577	+	213	AT1G08220	-
FL	2021-He-NG	qFL_He1782.D11.1	22355635-25374315	He S et al., 2021	GhiD11025272277SNV	D11	25272277	A/C	0.588278	0.411722	downstream_gene_variant	2.5175e-09	Ghi_D11G10391	25271239	25271577	+	0	AT1G08220	-
FL	2021-He-NG	qFL_He1782.D11.1	22355635-25374315	He S et al., 2021	GhiD11025272507SNV	D11	25272507	G/T	0.724282	0.275718	downstream_gene_variant	2.06297e-11	Ghi_D11G10391	25271239	25271577	+	0	AT1G08220	-
FL	2021-He-NG	qFL_He1782.D11.1	22355635-25374315	He S et al., 2021	GhiD11025272738SNV	D11	25272738	T/C	0.722488	0.277512	downstream_gene_variant	3.75278e-12	Ghi_D11G10391	25271239	25271577	+	0	AT1G08220	-
FL	2021-He-NG	qFL_He1782.D11.1	22355635-25374315	He S et al., 2021	GhiD11025272753SNV	D11	25272753	G/GT	0.719976	0.280024	downstream_gene_variant	3.42688e-12	Ghi_D11G10391	25271239	25271577	+	0	AT1G08220	-
FL	2021-He-NG	qFL_He1782.D11.1	22355635-25374315	He S et al., 2021	GhiD11025273004SNV	D11	25273004	T/A	0.727153	0.272847	downstream_gene_variant	2.32551e-12	Ghi_D11G10391	25271239	25271577	+	0	AT1G08220	-
FL	2021-He-NG	qFL_He1782.D11.1	22355635-25374315	He S et al., 2021	GhiD11025273026SNV	D11	25273026	A/G	0.726794	0.273206	downstream_gene_variant	7.06094e-12	Ghi_D11G10391	25271239	25271577	+	0	AT1G08220	-
FL	2021-He-NG	qFL_He1782.D11.1	22355635-25374315	He S et al., 2021	GhiD11025273100SNV	D11	25273100	T/C	0.726077	0.273923	downstream_gene_variant	4.50862e-13	Ghi_D11G10391	25271239	25271577	+	0	AT1G08220	-
FL	2021-He-NG	qFL_He1782.D11.1	22355635-25374315	He S et al., 2021	GhiD11025273332SNV	D11	25273332	AT/A	0.727871	0.272129	downstream_gene_variant	1.15808e-12	Ghi_D11G10391	25271239	25271577	+	0	AT1G08220	-
FL	2021-He-NG	qFL_He1782.D11.1	22355635-25374315	He S et al., 2021	GhiD11025273389SNV	D11	25273389	C/T	0.726555	0.273445	downstream_gene_variant	3.30123e-13	Ghi_D11G10391	25271239	25271577	+	0	AT1G08220	-
FL	2021-He-NG	qFL_He1782.D11.1	22355635-25374315	He S et al., 2021	GhiD11025274206SNV	D11	25274206	C/T	0.58744	0.41256	downstream_gene_variant	2.62487e-11	Ghi_D11G10391	25271239	25271577	+	0	AT1G08220	-
FL	2021-He-NG	qFL_He1782.D11.1	22355635-25374315	He S et al., 2021	GhiD11025274314SNV	D11	25274314	C/T	0.585885	0.414115	downstream_gene_variant	8.47417e-11	Ghi_D11G10391	25271239	25271577	+	0	AT1G08220	-
FL	2021-He-NG	qFL_He1782.D11.1	22355635-25374315	He S et al., 2021	GhiD11025275056SNV	D11	25275056	A/G	0.722608	0.277392	downstream_gene_variant	8.35582e-12	Ghi_D11G10391	25271239	25271577	+	0	AT1G08220	-
FL	2021-He-NG	qFL_He1782.D11.1	22355635-25374315	He S et al., 2021	GhiD11025275414SNV	D11	25275414	C/A	0.588517	0.411483	downstream_gene_variant	1.39535e-09	Ghi_D11G10391	25271239	25271577	+	0	AT1G08220	-
FL	2021-He-NG	qFL_He1782.D11.1	22355635-25374315	He S et al., 2021	GhiD11025275625SNV	D11	25275625	G/A	0.588876	0.411124	downstream_gene_variant	4.71249e-11	Ghi_D11G10391	25271239	25271577	+	0	AT1G08220	-
FL	2021-He-NG	qFL_He1782.D11.1	22355635-25374315	He S et al., 2021	GhiD11025276188SNV	D11	25276188	A/T	0.729306	0.270694	downstream_gene_variant	7.04751e-13	Ghi_D11G10391	25271239	25271577	+	0	AT1G08220	-
FL	2021-He-NG	qFL_He1782.D11.1	22355635-25374315	He S et al., 2021	GhiD11025305496SNV	D11	25305496	G/A	0.586364	0.413636	upstream_gene_variant	5.36341e-11	Ghi_D11G10396	25308781	25309167	+	3285	AT2G46150	-
FL	2021-He-NG	qFL_He1782.D11.1	22355635-25374315	He S et al., 2021	GhiD11025305540SNV	D11	25305540	A/G	0.724522	0.275478	upstream_gene_variant	4.62599e-13	Ghi_D11G10396	25308781	25309167	+	3241	AT2G46150	-
FL	2021-He-NG	qFL_He1782.D11.1	22355635-25374315	He S et al., 2021	GhiD11025305910SNV	D11	25305910	G/A	0.587799	0.412201	upstream_gene_variant	1.34727e-10	Ghi_D11G10396	25308781	25309167	+	2871	AT2G46150	-
FL	2021-He-NG	qFL_He1782.D11.1	22355635-25374315	He S et al., 2021	GhiD11025306649SNV	D11	25306649	C/T	0.726555	0.273445	upstream_gene_variant	9.45877e-13	Ghi_D11G10396	25308781	25309167	+	2132	AT2G46150	-
FL	2021-He-NG	qFL_He1782.D11.1	22355635-25374315	He S et al., 2021	GhiD11025306924SNV	D11	25306924	T/TA	0.727033	0.272967	upstream_gene_variant	1.34252e-11	Ghi_D11G10396	25308781	25309167	+	1857	AT2G46150	-
FL	2021-He-NG	qFL_He1782.D11.1	22355635-25374315	He S et al., 2021	GhiD11025307107SNV	D11	25307107	A/T	0.725837	0.274163	upstream_gene_variant	3.49747e-12	Ghi_D11G10396	25308781	25309167	+	1674	AT2G46150	-
FL	2021-He-NG	qFL_He1782.D11.1	22355635-25374315	He S et al., 2021	GhiD11025307417SNV	D11	25307417	G/A	0.593541	0.406459	upstream_gene_variant	6.90901e-11	Ghi_D11G10396	25308781	25309167	+	1364	AT2G46150	-
FL	2021-He-NG	qFL_He1782.D11.1	22355635-25374315	He S et al., 2021	GhiD11025307616SNV	D11	25307616	A/ATTCTG	0.726555	0.273445	upstream_gene_variant	1.3564e-12	Ghi_D11G10396	25308781	25309167	+	1165	AT2G46150	-
FL	2021-He-NG	qFL_He1782.D11.1	22355635-25374315	He S et al., 2021	GhiD11025308094SNV	D11	25308094	C/T	0.591627	0.408373	upstream_gene_variant	4.45427e-10	Ghi_D11G10396	25308781	25309167	+	687	AT2G46150	-
FL	2021-He-NG	qFL_He1782.D11.1	22355635-25374315	He S et al., 2021	GhiD11025308129SNV	D11	25308129	T/C	0.629665	0.370335	upstream_gene_variant	2.27246e-10	Ghi_D11G10396	25308781	25309167	+	652	AT2G46150	-
FL	2021-He-NG	qFL_He1782.D11.1	22355635-25374315	He S et al., 2021	GhiD11025308460SNV	D11	25308460	A/C	0.727512	0.272488	upstream_gene_variant	6.74203e-13	Ghi_D11G10396	25308781	25309167	+	321	AT2G46150	-
FL	2021-He-NG	qFL_He1782.D11.1	22355635-25374315	He S et al., 2021	GhiD11025308585SNV	D11	25308585	G/A	0.59067	0.40933	upstream_gene_variant	9.23641e-11	Ghi_D11G10396	25308781	25309167	+	196	AT2G46150	-
FL	2021-He-NG	qFL_He1782.D11.1	22355635-25374315	He S et al., 2021	GhiD11025308929SNV	D11	25308929	T/A	0.626675	0.373325	missense_variant	8.44144e-11	Ghi_D11G10396	25308781	25309167	+	0	AT2G46150	-
FL	2021-He-NG	qFL_He1782.D11.1	22355635-25374315	He S et al., 2021	GhiD11025309523SNV	D11	25309523	A/G	0.725239	0.274761	downstream_gene_variant	8.71682e-13	Ghi_D11G10396	25308781	25309167	+	0	AT2G46150	-
FL	2021-He-NG	qFL_He1782.D11.1	22355635-25374315	He S et al., 2021	GhiD11025309713SNV	D11	25309713	A/G	0.723923	0.276077	downstream_gene_variant	1.86592e-12	Ghi_D11G10396	25308781	25309167	+	0	AT2G46150	-
FL	2021-He-NG	qFL_He1782.D11.1	22355635-25374315	He S et al., 2021	GhiD11025309737SNV	D11	25309737	G/A	0.586483	0.413517	downstream_gene_variant	2.46819e-10	Ghi_D11G10396	25308781	25309167	+	0	AT2G46150	-
FL	2021-He-NG	qFL_He1782.D11.1	22355635-25374315	He S et al., 2021	GhiD11025309915SNV	D11	25309915	G/A	0.588756	0.411244	downstream_gene_variant	4.31859e-09	Ghi_D11G10396	25308781	25309167	+	0	AT2G46150	-
FL	2021-He-NG	qFL_He1782.D11.1	22355635-25374315	He S et al., 2021	GhiD11025310074SNV	D11	25310074	T/G	0.725359	0.274641	downstream_gene_variant	3.13154e-11	Ghi_D11G10396	25308781	25309167	+	0	AT2G46150	-
FL	2021-He-NG	qFL_He1782.D11.1	22355635-25374315	He S et al., 2021	GhiD11025310418SNV	D11	25310418	C/T	0.585167	0.414833	downstream_gene_variant	1.84298e-10	Ghi_D11G10396	25308781	25309167	+	0	AT2G46150	-
FL	2021-He-NG	qFL_He1782.D11.1	22355635-25374315	He S et al., 2021	GhiD11025310580SNV	D11	25310580	C/A	0.728469	0.271531	downstream_gene_variant	3.22002e-12	Ghi_D11G10396	25308781	25309167	+	0	AT2G46150	-
FL	2021-He-NG	qFL_He1782.D11.1	22355635-25374315	He S et al., 2021	GhiD11025310942SNV	D11	25310942	A/G	0.723325	0.276675	downstream_gene_variant	8.1667e-12	Ghi_D11G10396	25308781	25309167	+	0	AT2G46150	-
FL	2021-He-NG	qFL_He1782.D11.1	22355635-25374315	He S et al., 2021	GhiD11025311262SNV	D11	25311262	T/C	0.724641	0.275359	downstream_gene_variant	1.25026e-10	Ghi_D11G10396	25308781	25309167	+	0	AT2G46150	-
FL	2021-He-NG	qFL_He1782.D11.1	22355635-25374315	He S et al., 2021	GhiD11025311387SNV	D11	25311387	A/AT	0.587679	0.412321	downstream_gene_variant	3.35152e-10	Ghi_D11G10396	25308781	25309167	+	0	AT2G46150	-
FL	2021-He-NG	qFL_He1782.D11.1	22355635-25374315	He S et al., 2021	GhiD11025311460SNV	D11	25311460	G/A	0.587081	0.412919	downstream_gene_variant	1.00976e-09	Ghi_D11G10396	25308781	25309167	+	0	AT2G46150	-
FL	2021-He-NG	qFL_He1782.D11.1	22355635-25374315	He S et al., 2021	GhiD11025311540SNV	D11	25311540	C/T	0.723086	0.276914	downstream_gene_variant	2.30846e-12	Ghi_D11G10396	25308781	25309167	+	0	AT2G46150	-
FL	2021-He-NG	qFL_He1782.D11.1	22355635-25374315	He S et al., 2021	GhiD11025311601SNV	D11	25311601	T/A	0.724282	0.275718	downstream_gene_variant	4.45107e-11	Ghi_D11G10396	25308781	25309167	+	0	AT2G46150	-
FL	2021-He-NG	qFL_He1782.D11.1	22355635-25374315	He S et al., 2021	GhiD11025311956SNV	D11	25311956	A/C	0.723684	0.276316	downstream_gene_variant	4.67628e-13	Ghi_D11G10396	25308781	25309167	+	0	AT2G46150	-
FL	2021-He-NG	qFL_He1782.D11.1	22355635-25374315	He S et al., 2021	GhiD11025311969SNV	D11	25311969	G/A	0.587081	0.412919	downstream_gene_variant	3.08813e-11	Ghi_D11G10396	25308781	25309167	+	0	AT2G46150	-
FL	2021-He-NG	qFL_He1782.D11.1	22355635-25374315	He S et al., 2021	GhiD11025312274SNV	D11	25312274	G/T	0.590191	0.409809	downstream_gene_variant	2.71767e-10	Ghi_D11G10396	25308781	25309167	+	0	AT2G46150	-
FL	2021-He-NG	qFL_He1782.D11.1	22355635-25374315	He S et al., 2021	GhiD11025312695SNV	D11	25312695	T/C	0.590431	0.409569	downstream_gene_variant	9.20307e-11	Ghi_D11G10396	25308781	25309167	+	0	AT2G46150	-
FL	2021-He-NG	qFL_He1782.D11.1	22355635-25374315	He S et al., 2021	GhiD11025312976SNV	D11	25312976	G/T	0.586603	0.413397	downstream_gene_variant	2.40644e-10	Ghi_D11G10396	25308781	25309167	+	0	AT2G46150	-
FL	2021-He-NG	qFL_He1782.D11.1	22355635-25374315	He S et al., 2021	GhiD11025313581SNV	D11	25313581	G/C	0.584928	0.415072	downstream_gene_variant	1.82035e-10	Ghi_D11G10396	25308781	25309167	+	0	AT2G46150	-
FL	2021-He-NG	qFL_He1782.D11.1	22355635-25374315	He S et al., 2021	GhiD11025313617SNV	D11	25313617	AG/A	0.589474	0.410526	downstream_gene_variant	4.59171e-11	Ghi_D11G10396	25308781	25309167	+	0	AT2G46150	-
FL	2021-He-NG	qFL_He1782.D11.1	22355635-25374315	He S et al., 2021	GhiD11025313680SNV	D11	25313680	G/A	0.588397	0.411603	downstream_gene_variant	4.54195e-11	Ghi_D11G10396	25308781	25309167	+	0	AT2G46150	-
FL	2021-He-NG	qFL_He1782.D11.1	22355635-25374315	He S et al., 2021	GhiD11025313821SNV	D11	25313821	T/TAAACA	0.72488	0.27512	downstream_gene_variant	9.89856e-12	Ghi_D11G10396	25308781	25309167	+	0	AT2G46150	-
FL	2021-He-NG	qFL_He1782.D11.1	22355635-25374315	He S et al., 2021	GhiD11025314075SNV	D11	25314075	A/G	0.723804	0.276196	downstream_gene_variant	6.86537e-12	Ghi_D11G10396	25308781	25309167	+	0	AT2G46150	-
FL	2021-He-NG	qFL_He1782.D11.1	22355635-25374315	He S et al., 2021	GhiD11025314101SNV	D11	25314101	G/A	0.587081	0.412919	downstream_gene_variant	1.04765e-09	Ghi_D11G10396	25308781	25309167	+	0	AT2G46150	-
FL	2021-He-NG	qFL_He1782.D11.1	22355635-25374315	He S et al., 2021	GhiD11025315289SNV	D11	25315289	A/T	0.585766	0.414234	downstream_gene_variant	2.38626e-09	Ghi_D11G10401	25320077	25320649	-	4788	AT2G15680	Encodes a calmodulin-like protein.
FL	2021-He-NG	qFL_He1782.D11.1	22355635-25374315	He S et al., 2021	GhiD11025315701SNV	D11	25315701	G/A	0.591268	0.408732	downstream_gene_variant	8.65711e-11	Ghi_D11G10401	25320077	25320649	-	4376	AT2G15680	Encodes a calmodulin-like protein.
[truncated: 663 more rows]

## Sheet: S8
Table S8. TWAS signals for fiber-quality traits
Trait1	Gene ID	Chromosome	Gene start	Gene end	P-value2	Annotation in Arabidopsis
[truncated: 521 more rows]

## Sheet: S9
Table S9. SMR signals of fiber-quality and fiber-production traits
[truncated: 38 more rows]

## Sheet: S10
Table S10. Summary of colocalization analysis between QTLs of GWAS and eQTLs.
[truncated: 234 more rows]
